# Supplementary material for: Genome-Wide Analysis of the Serine Carboxypeptidase-like (SCPL) Protein Family of Bitter Gourd and Functional Validation of McSCPL22 in Fusarium oxysporum f. sp. Momordicae (FOM) Resistance
Source: Int J Mol Sci. 2024 Nov 3;25(21):11816. doi: 10.3390/ijms252111816 (PMC11546080; doi:10.3390/ijms252111816)
Supplement: Supplementary file 1 [file ijms-25-11816-s001.zip › Supplementary Table S1(primer cis).xlsx]

## Sheet: Sheet2
Name	Forward sequence (5′-> 3')	Reverse sequence (5′-> 3')	Purpose
McSPLC4	aaaggccacattttttgtgctc	gcaagttagtgacgaggtgtt	qRT-PCR
McSPLC10	cgaaggtcagtttcagacagt	agatgtggatcttgctgagc	qRT-PCR
McSPLC15	ggccagaaattcgatgtgaac	tccgtagcctcaaaaaaccag	qRT-PCR
McSPLC17	ttgcatttgcaaggaggttg	gctctctgcttttggtcatct	qRT-PCR
McSPLC22	tggtggtcgtaacctttgct	catccaccgttacatacccg	qRT-PCR
McSPLC25	gttgtatttggagacgccagt	ctccagattgtcccttgctg	qRT-PCR
actin			qRT-PCR
FOM	GCCGAGGCAACAAGTGGTATGTC		In situ hybridization
MCSCPL22-1	CAGCAAAGGTTACGACCACCACCG		In situ hybridization
MCSCPL22-2	TTATCCCGAGCTGAAATGACGTCG		In situ hybridization
MCSCPL22-3	GGAGAGAGCTCTTTGGAGAGGTGA		In situ hybridization
MCSCPL22-4	TCTCGGAAATCCAACCAGCTTCGC		In situ hybridization
MCSCPL22-5	TTGAGAAGCACCTCTCACTATGGC		In situ hybridization

## Sheet: Sheet1
Gene ID	Element	Sequence	start site	length	sense(+)/antisense(-)	species	Description
McSCPL1	ARE	AAACCA	897	6	-	Zea mays	anaerobic induction
McSCPL1	ARE	AAACCA	1014	6	+	Zea mays	anaerobic induction
McSCPL1	ABRE	ACGTG	311	5	-	Arabidopsis thaliana	abscisic acid responsiveness
McSCPL1	ABRE	ACGTG	462	5	-	Arabidopsis thaliana	abscisic acid responsiveness
McSCPL1	ABRE	ACGTG	1183	5	+	Arabidopsis thaliana	abscisic acid responsiveness
McSCPL1	ABRE	GACACGTGGC	1394	9	-	Triticum aestivum	abscisic acid responsiveness
McSCPL1	ABRE	CACGTG	1396	6	-	Arabidopsis thaliana	abscisic acid responsiveness
McSCPL1	ABRE	ACGTG	1397	5	+	Arabidopsis thaliana	abscisic acid responsiveness
McSCPL1	ABRE	TACGGTC	1467	7	+	Arabidopsis thaliana	abscisic acid responsiveness
McSCPL1	TC-rich repeats	GTTTTCTTAC	195	9	-	Nicotiana tabacum	defense and stress responsiveness
McSCPL1	TC-rich repeats	ATTCTCTAAC	780	9	-	Nicotiana tabacum	defense and stress responsiveness
McSCPL1	AE-box	AGAAACAA	526	8	-	Arabidopsis thaliana	light response
McSCPL1	AE-box	AGAAACTT	535	8	-	Arabidopsis thaliana	light response
McSCPL1	GT1-motif	GGTTAA	1338	6	-	Arabidopsis thaliana	light responsive
McSCPL1	TCT-motif	TCTTAC	195	6	-	Arabidopsis thaliana	light responsive
McSCPL1	ATCT-motif	AATCTAATCC	48	9	-	Pisum sativum	light responsiveness
McSCPL1	Box 4	ATTAAT	956	6	-	Petroselinum crispum	light responsiveness
McSCPL1	G-box	CACGTC	311	6	+	Zea mays	light responsiveness
McSCPL1	G-box	CCACGTAA	1181	8	-	Brassica napus	light responsiveness
McSCPL1	G-box	TACGTG	1182	6	+	Arabidopsis thaliana	light responsiveness
McSCPL1	G-box	ACACGTGT	1395	8	-	Brassica napus	light responsiveness
McSCPL1	G-box	CACGTG	1396	6	-	Arabidopsis thaliana	light responsiveness
McSCPL1	G-box	CACGTT	462	6	+	Pisum sativum	light responsiveness
McSCPL1	G-box	CACGTG	1396	6	-	Pisum sativum	light responsiveness
McSCPL1	CGTCA-motif	CGTCA	9	5	+	Hordeum vulgare	MeJA-responsiveness
McSCPL1	TGACG-motif	TGACG	9	5	-	Hordeum vulgare	MeJA-responsiveness
McSCPL1	O2-site	GATGACATGG	255	9	+	Zea mays	zein metabolism regulation
McSCPL1	ABRE	TACGTG	1182	6	+	Zea mays
McSCPL1	ABRE	CACGTA	1182	6	-	Zea mays
McSCPL1	as-1	TGACG	9	5	-	Arabidopsis thaliana
McSCPL1	ERE	ATTTTAAA	851	8	-	Nicotiana glutinos
McSCPL1	ERE	ATTTTAAA	1120	8	-	Nicotiana glutinos
McSCPL1	MYC	CAATTG	33	6	+	Arabidopsis thaliana
McSCPL1	MYC	CATTTG	125	6	-	Arabidopsis thaliana
McSCPL1	MYC	CATTTG	738	6	+	Arabidopsis thaliana
McSCPL1	MYC	CATTTG	745	6	+	Arabidopsis thaliana
McSCPL1	MYC	CATTTG	1427	6	-	Arabidopsis thaliana
McSCPL1	MYC	TCTCTTA	777	7	+	Arabidopsis thaliana
McSCPL1	STRE	AGGGG	284	5	-	Arabidopsis thaliana
McSCPL1	W box	TTGACC	1470	6	-	Arabidopsis thaliana
McSCPL2	ARE	AAACCA	1374	6	-	Zea mays	anaerobic induction
McSCPL2	GCN4_motif	TGAGTCA	60	7	-	Oryza sativa	endosperm expression
McSCPL2	LAMP-element	CTTTATCA	1424	8	-	Pisum sativum	light responsive
McSCPL2	O2-site	GATGA(C/T)(A/G)TG(A/G)	158	8	-	Zea mays	zein metabolism regulation
McSCPL2	MYC	CAATTG	149	6	+	Arabidopsis thaliana
McSCPL2	STRE	AGGGG	77	5	-	Arabidopsis thaliana
McSCPL3	ARE	AAACCA	501	6	+	Zea mays	anaerobic induction
McSCPL3	ARE	AAACCA	585	6	+	Zea mays	anaerobic induction
McSCPL3	ABRE	ACGTG	374	5	+	Arabidopsis thaliana	abscisic acid responsiveness
McSCPL3	MBS	CAACTG	200	6	+	Arabidopsis thaliana	drought-inducibility
McSCPL3	MBS	CAACTG	315	6	-	Arabidopsis thaliana	drought-inducibility
McSCPL3	MBS	CAACTG	759	6	-	Arabidopsis thaliana	drought-inducibility
McSCPL3	GARE-motif	TCTGTTG	1469	7	+	Brassica oleracea	gibberellin-responsive
McSCPL3	GT1-motif	GGTTAA	676	6	-	Arabidopsis thaliana	light responsive
McSCPL3	Box 4	ATTAAT	860	6	-	Petroselinum crispum	light responsiveness
McSCPL3	G-box	CACGTT	373	6	-	Pisum sativum	light responsiveness
McSCPL3	CGTCA-motif	CGTCA	490	5	-	Hordeum vulgare	MeJA-responsiveness
McSCPL3	TGACG-motif	TGACG	490	5	+	Hordeum vulgare	MeJA-responsiveness
McSCPL3	as-1	TGACG	490	5	+	Arabidopsis thaliana
McSCPL3	ERE	ATTTCATA	431	8	-	Nicotiana glutinos
McSCPL3	ERE	ATTTTAAA	475	8	+	Nicotiana glutinos
McSCPL3	ERE	ATTTCATA	552	8	+	Nicotiana glutinos
McSCPL3	ERE	ATTTTAAA	1029	8	+	Nicotiana glutinos
McSCPL3	MYB	CAACTG	200	6	+	Arabidopsis thaliana
McSCPL3	MYB	CAACTG	315	6	-	Arabidopsis thaliana
McSCPL3	MYB	CAACTG	759	6	-	Arabidopsis thaliana
McSCPL3	MYB	CAACCA	87	6	+	Arabidopsis thaliana
McSCPL3	MYB	TAACCA	236	6	+	Arabidopsis thaliana
McSCPL3	MYB	CAACCA	658	6	-	Arabidopsis thaliana
McSCPL3	MYB	TAACCA	722	6	+	Arabidopsis thaliana
McSCPL3	MYB	CAACAG	1470	6	-	Arabidopsis thaliana
McSCPL3	MYB	CCGTTG	681	6	+	Arabidopsis thaliana
McSCPL3	MYB	CCGTTG	925	6	-	Arabidopsis thaliana
McSCPL3	MYB	CAACAG	1470	6	-	Nicotiana tabacum
McSCPL3	MYB	TAACCA	236	6	+	Arabidopsis thaliana
McSCPL3	MYB	TAACCA	722	6	+	Arabidopsis thaliana
McSCPL3	MYC	CATTTG	48	6	+	Arabidopsis thaliana
McSCPL3	STRE	AGGGG	58	5	+	Arabidopsis thaliana
McSCPL3	STRE	AGGGG	1493	5	-	Arabidopsis thaliana
McSCPL3	WRE3	CCACCT	693	6	+	Pisum sativum
McSCPL4	ARE	AAACCA	321	6	-	Zea mays	anaerobic induction
McSCPL4	ARE	AAACCA	1091	6	+	Zea mays	anaerobic induction
McSCPL4	ABRE	ACGTG	830	5	+	Arabidopsis thaliana	abscisic acid responsiveness
McSCPL4	ABRE	CACGTG	1357	6	-	Arabidopsis thaliana	abscisic acid responsiveness
McSCPL4	ABRE	ACGTG	1358	5	+	Arabidopsis thaliana	abscisic acid responsiveness
McSCPL4	TC-rich repeats	GTTTTCTTAC	323	9	+	Nicotiana tabacum	defense and stress responsiveness
McSCPL4	AE-box	AGAAACAA	20	8	+	Arabidopsis thaliana	light response
McSCPL4	AE-box	AGAAACAA	121	8	+	Arabidopsis thaliana	light response
McSCPL4	AE-box	AGAAACAA	348	8	-	Arabidopsis thaliana	light response
McSCPL4	Box 4	CCACGTGGC	1355	9	-	Petroselinum crispum	light responsive
McSCPL4	GATA-motif	AAGATAAGATT	1129	10	-	Arabidopsis thaliana	light responsive
McSCPL4	GT1-motif	GGTTAA	632	6	-	Arabidopsis thaliana	light responsive
McSCPL4	GT1-motif	GGTTAA	1017	6	+	Arabidopsis thaliana	light responsive
McSCPL4	GT1-motif	GGTTAA	1145	6	-	Arabidopsis thaliana	light responsive
McSCPL4	Box 4	ATTAAT	911	6	-	Petroselinum crispum	light responsiveness
McSCPL4	Box 4	ATTAAT	1415	6	-	Petroselinum crispum	light responsiveness
McSCPL4	G-box	TCCACATGGCA	1354	10	-	Triticum aestivum	light responsiveness
McSCPL4	G-box	CACGTG	1357	6	-	Pisum sativum	light responsiveness
McSCPL4	G-box	CACGTC	829	6	-	Zea mays	light responsiveness
McSCPL4	G-box	CTTCCACGTGGCA	1354	12	-	Arabidopsis thaliana	light responsiveness
McSCPL4	G-box	GCCACGTGGA	1355	10	+	Arabidopsis thaliana	light responsiveness
McSCPL4	G-box	CACGTG	1357	6	-	Arabidopsis thaliana	light responsiveness
McSCPL4	CGTCA-motif	CGTCA	828	5	-	Hordeum vulgare	MeJA-responsiveness
McSCPL4	TGACG-motif	TGACG	828	5	+	Hordeum vulgare	MeJA-responsiveness
McSCPL4	ABRE	CCACGTGG	1356	8	-	Zea mays
McSCPL4	as-1	TGACG	828	5	+	Arabidopsis thaliana
McSCPL4	ERE	ATTTTAAA	1	8	-	Nicotiana glutinos
McSCPL4	ERE	ATTTTAAA	984	8	-	Nicotiana glutinos
McSCPL4	MYB	TAACCA	329	6	+	Arabidopsis thaliana
McSCPL4	MYB	TAACCA	1016	6	-	Arabidopsis thaliana
McSCPL4	MYB	TAACCA	1146	6	+	Arabidopsis thaliana
McSCPL4	MYB	CAACCA	1244	6	+	Arabidopsis thaliana
McSCPL4	MYB	TAACTG	1150	6	-	Arabidopsis thaliana
McSCPL4	MYB	TAACCA	329	6	+	Arabidopsis thaliana
McSCPL4	MYB	TAACCA	1016	6	-	Arabidopsis thaliana
McSCPL4	MYB	TAACCA	1146	6	+	Arabidopsis thaliana
McSCPL4	MYC	CATTTG	135	6	-	Arabidopsis thaliana
McSCPL4	MYC	CATTTG	465	6	+	Arabidopsis thaliana
McSCPL4	MYC	CATGTG	472	6	-	Arabidopsis thaliana
McSCPL4	MYC	CATGTG	820	6	+	Arabidopsis thaliana
McSCPL4	MYC	CATTTG	1275	6	-	Arabidopsis thaliana
McSCPL5	ARE	AAACCA	1229	6	-	Zea mays	anaerobic induction
McSCPL5	ARE	AAACCA	1259	6	+	Zea mays	anaerobic induction
McSCPL5	ABRE	CACGTG	79	6	+	Arabidopsis thaliana	abscisic acid responsiveness
McSCPL5	ABRE	ACGTG	80	5	+	Arabidopsis thaliana	abscisic acid responsiveness
McSCPL5	ABRE	ACGTG	295	5	+	Arabidopsis thaliana	abscisic acid responsiveness
McSCPL5	AE-box	AGAAACAA	907	8	+	Arabidopsis thaliana	light response
McSCPL5	GA-motif	ATAGATAA	916	8	-	Arabidopsis thaliana	light responsive
McSCPL5	TCCC-motif	TCTCCCT	1459	7	+	Spinacia oleracea	light responsive
McSCPL5	TCT-motif	TCTTAC	245	6	-	Arabidopsis thaliana	light responsive
McSCPL5	Box 4	ATTAAT	114	6	+	Petroselinum crispum	light responsiveness
McSCPL5	Box 4	ATTAAT	446	6	+	Petroselinum crispum	light responsiveness
McSCPL5	Box 4	ATTAAT	710	6	+	Petroselinum crispum	light responsiveness
McSCPL5	G-box	CACGTG	79	6	+	Arabidopsis thaliana	light responsiveness
McSCPL5	G-box	CACGTC	294	6	-	Zea mays	light responsiveness
McSCPL5	G-box	CACGTG	79	6	+	Pisum sativum	light responsiveness
McSCPL5	CGTCA-motif	CGTCA	274	5	-	Hordeum vulgare	MeJA-responsiveness
McSCPL5	CGTCA-motif	CGTCA	293	5	-	Hordeum vulgare	MeJA-responsiveness
McSCPL5	CGTCA-motif	CGTCA	355	5	-	Hordeum vulgare	MeJA-responsiveness
McSCPL5	CGTCA-motif	CGTCA	1084	5	-	Hordeum vulgare	MeJA-responsiveness
McSCPL5	TGACG-motif	TGACG	274	5	+	Hordeum vulgare	MeJA-responsiveness
McSCPL5	TGACG-motif	TGACG	293	5	+	Hordeum vulgare	MeJA-responsiveness
McSCPL5	TGACG-motif	TGACG	355	5	+	Hordeum vulgare	MeJA-responsiveness
McSCPL5	TGACG-motif	TGACG	1084	5	+	Hordeum vulgare	MeJA-responsiveness
McSCPL5	TCA	CCATCTTTTT	321	9	+	Nicotiana tabacum	salicylic acid responsiveness
McSCPL5	TCA	CCATCTTTTT	409	9	+	Nicotiana tabacum	salicylic acid responsiveness
McSCPL5	WUN-motif	AAATTTCTT	542	9	+	Nicotiana glutinosa	wound-responsive
McSCPL5	WUN-motif	AAATTACT	783	8	+	Nicotiana glutinosa	wound-responsive
McSCPL5	as-1	TGACG	274	5	+	Arabidopsis thaliana
McSCPL5	as-1	TGACG	293	5	+	Arabidopsis thaliana
McSCPL5	as-1	TGACG	355	5	+	Arabidopsis thaliana
McSCPL5	as-1	TGACG	1084	5	+	Arabidopsis thaliana
McSCPL5	ERE	ATTTTAAA	450	8	+	Nicotiana glutinos
McSCPL5	ERE	ATTTTAAA	851	8	-	Nicotiana glutinos
McSCPL5	MYB	TAACCA	535	6	-	Arabidopsis thaliana
McSCPL5	MYB	TAACCA	965	6	-	Arabidopsis thaliana
McSCPL5	MYB	CAACCA	1021	6	+	Arabidopsis thaliana
McSCPL5	MYB	CAACCA	1185	6	+	Arabidopsis thaliana
McSCPL5	MYB	TAACTG	425	6	+	Arabidopsis thaliana
McSCPL5	MYB	TAACCA	535	6	-	Arabidopsis thaliana
McSCPL5	MYB	TAACCA	965	6	-	Arabidopsis thaliana
McSCPL5	MYC	CAATTG	1056	6	-	Arabidopsis thaliana
McSCPL5	MYC	CAATTG	1100	6	-	Arabidopsis thaliana
McSCPL5	STRE	AGGGG	240	5	-	Arabidopsis thaliana
McSCPL5	STRE	AGGGG	1157	5	-	Arabidopsis thaliana
McSCPL5	STRE	AGGGG	1279	5	-	Arabidopsis thaliana
McSCPL6	ARE	AAACCA	347	6	-	Zea mays	anaerobic induction
McSCPL6	ARE	AAACCA	1397	6	+	Zea mays	anaerobic induction
McSCPL6	ABRE	ACGTG	559	5	+	Arabidopsis thaliana	abscisic acid responsiveness
McSCPL6	TC-rich repeats	GTTTTCTTAC	888	9	-	Nicotiana tabacum	defense and stress responsiveness
McSCPL6	I-box	AAGATAAGGCT	1130	10	-	Gossypium hirsutum	light responsive
McSCPL6	TCT-motif	TCTTAC	613	6	+	Arabidopsis thaliana	light responsive
McSCPL6	Box 4	ATTAAT	620	6	+	Petroselinum crispum	light responsiveness
McSCPL6	Box 4	ATTAAT	681	6	+	Petroselinum crispum	light responsiveness
McSCPL6	Box 4	ATTAAT	747	6	+	Petroselinum crispum	light responsiveness
McSCPL6	Box 4	ATTAAT	783	6	-	Petroselinum crispum	light responsiveness
McSCPL6	Box 4	ATTAAT	801	6	-	Petroselinum crispum	light responsiveness
McSCPL6	Box 4	ATTAAT	851	6	-	Petroselinum crispum	light responsiveness
McSCPL6	Box 4	ATTAAT	1050	6	-	Petroselinum crispum	light responsiveness
McSCPL6	Box 4	ATTAAT	1179	6	-	Petroselinum crispum	light responsiveness
McSCPL6	Box 4	ATTAAT	1366	6	-	Petroselinum crispum	light responsiveness
McSCPL6	G-box	TACGTG	558	6	+	Arabidopsis thaliana	light responsiveness
McSCPL6	G-box	CAGACGTGGCA	1040	10	+	Nicotiana plumbaginifolia	light responsiveness
McSCPL6	MRE	AACCTAA	257	7	+	Petroselinum crispum	light responsiveness
McSCPL6	CAT-box	GCCACT	413	6	+	Arabidopsis thaliana	meristem expression
McSCPL6	CAT-box	GCCACT	914	6	+	Arabidopsis thaliana	meristem expression
McSCPL6	CAT-box	GCCACT	1090	6	-	Arabidopsis thaliana	meristem expression
McSCPL6	TCA	CCATCTTTTT	271	9	-	Nicotiana tabacum	salicylic acid responsiveness
McSCPL6	O2-site	GATGACATGG	497	9	+	Zea mays	zein metabolism regulation
McSCPL6	ABRE	TACGTG	558	6	+	Zea mays
McSCPL6	ABRE	CACGTA	558	6	-	Zea mays
McSCPL6	ERE	ATTTTAAA	107	8	+	Nicotiana glutinos
McSCPL6	ERE	ATTTTAAA	126	8	+	Nicotiana glutinos
McSCPL6	ERE	ATTTTAAA	176	8	-	Nicotiana glutinos
McSCPL6	ERE	ATTTTAAA	263	8	+	Nicotiana glutinos
McSCPL6	ERE	ATTTTAAA	507	8	+	Nicotiana glutinos
McSCPL6	ERE	ATTTTAAA	982	8	-	Nicotiana glutinos
McSCPL6	ERE	ATTTTAAA	1024	8	+	Nicotiana glutinos
McSCPL6	ERE	ATTTTAAA	1194	8	+	Nicotiana glutinos
McSCPL6	ERE	ATTTTAAA	1224	8	+	Nicotiana glutinos
McSCPL6	MYB	TAACCA	378	6	+	Arabidopsis thaliana
McSCPL6	MYB	TAACCA	378	6	+	Arabidopsis thaliana
McSCPL6	MYC	TCTCTTA	440	7	-	Arabidopsis thaliana
McSCPL6	MYC	TCTCTTA	611	7	+	Arabidopsis thaliana
McSCPL6	MYC	CAATTG	88	6	+	Arabidopsis thaliana
McSCPL6	MYC	CATGTG	408	6	-	Arabidopsis thaliana
McSCPL6	STRE	AGGGG	224	5	+	Arabidopsis thaliana
McSCPL6	STRE	AGGGG	1458	5	-	Arabidopsis thaliana
McSCPL6	W box	TTGACC	993	6	-	Arabidopsis thaliana
McSCPL6	WRE3	CCACCT	354	6	+	Pisum sativum
McSCPL7	ABRE	ACGTG	27	5	+	Arabidopsis thaliana	abscisic acid responsiveness
McSCPL7	TGA-element	AACGAC	566	6	-	Brassica oleracea	auxin-responsive
McSCPL7	MBS	CAACTG	42	6	+	Arabidopsis thaliana	drought-inducibility
McSCPL7	chs-CMA1a	TTACTTAA	453	8	+	Daucus carota	light responsive
McSCPL7	I-box	cCATATCCAAT	1109	11	+	Flaveria trinervia	light responsive
McSCPL7	I-box	AGATAAGG	1324	8	+	Triticum aestivum	light responsive
McSCPL7	TCT-motif	TCTTAC	1201	6	+	Arabidopsis thaliana	light responsive
McSCPL7	TCT-motif	TCTTAC	1319	6	-	Arabidopsis thaliana	light responsive
McSCPL7	ACE	CTAACGTATT	732	9	-	Petroselinum crispum	light responsiveness
McSCPL7	ACE	CTAACGTATT	912	9	+	Petroselinum crispum	light responsiveness
McSCPL7	ATCT-motif	AATCTAATCC	686	9	-	Pisum sativum	light responsiveness
McSCPL7	Box 4	ATTAAT	90	6	+	Petroselinum crispum	light responsiveness
McSCPL7	G-box	CACGTT	26	6	-	Pisum sativum	light responsiveness
McSCPL7	MRE	AACCTAA	895	7	+	Petroselinum crispum	light responsiveness
McSCPL7	O2-site	GATGATGTGG	1311	9	+	Zea mays	zein metabolism regulation
McSCPL7	ERE	ATTTTAAA	161	8	+	Nicotiana glutinos
McSCPL7	ERE	ATTTCATA	334	8	-	Nicotiana glutinos
McSCPL7	MYB	CAACCA	857	6	-	Arabidopsis thaliana
McSCPL7	MYB	CAACTG	42	6	+	Arabidopsis thaliana
McSCPL7	MYB	TAACTG	938	6	+	Arabidopsis thaliana
McSCPL7	MYC	TCTCTTA	1320	7	-	Arabidopsis thaliana
McSCPL7	MYC	CATTTG	77	6	-	Arabidopsis thaliana
McSCPL7	MYC	CATTTG	526	6	+	Arabidopsis thaliana
McSCPL7	MYC	CATTTG	1075	6	+	Arabidopsis thaliana
McSCPL8	LS7	CAGATTTATTTTTA	1138	13	-	Zea mays	light responsive
McSCPL8	STRE	AGGGG	227	5	-	Arabidopsis thaliana
McSCPL8	STRE	AGGGG	284	5	-	Arabidopsis thaliana
McSCPL8	WRE3	CCACCT	275	6	+	Pisum sativum
McSCPL10	ARE	AAACCA	524	6	-	Zea mays	anaerobic induction
McSCPL10	TGA-element	AACGAC	1037	6	+	Brassica oleracea	auxin-responsive
McSCPL10	MBS	CAACTG	205	6	-	Arabidopsis thaliana	drought-inducibility
McSCPL10	MBS	CAACTG	723	6	+	Arabidopsis thaliana	drought-inducibility
McSCPL10	P-box	CCTTTTG	990	7	-	Oryza sativa	gibberellin-responsive
McSCPL10	P-box	CCTTTTG	1164	7	+	Oryza sativa	gibberellin-responsive
McSCPL10	P-box	CCTTTTG	1281	7	-	Oryza sativa	gibberellin-responsive
McSCPL10	AE-box	AGAAACTT	689	8	-	Arabidopsis thaliana	light response
McSCPL10	I-box	AGATAAGG	974	8	-	Triticum aestivum	light responsive
McSCPL10	TCT-motif	TCTTAC	824	6	+	Arabidopsis thaliana	light responsive
McSCPL10	Box 4	ATTAAT	1484	6	-	Petroselinum crispum	light responsiveness
McSCPL10	MRE	AACCTAA	67	7	-	Petroselinum crispum	light responsiveness
McSCPL10	CGTCA-motif	CGTCA	1172	5	+	Hordeum vulgare	MeJA-responsiveness
McSCPL10	TGACG-motif	TGACG	1172	5	-	Hordeum vulgare	MeJA-responsiveness
McSCPL10	CAT-box	GCCACT	28	6	-	Arabidopsis thaliana	meristem expression
McSCPL10	TCA	CCATCTTTTT	751	9	+	Nicotiana tabacum	salicylic acid responsiveness
McSCPL10	TCA	CCATCTTTTT	1097	9	-	Nicotiana tabacum	salicylic acid responsiveness
McSCPL10	WUN-motif	TTATTACAT	90	9	-	Nicotiana glutinosa	wound-responsive
McSCPL10	WUN-motif	TAATTACTC	271	9	-	Nicotiana glutinosa	wound-responsive
McSCPL10	WUN-motif	CAATTACAT	1259	9	+	Nicotiana glutinosa	wound-responsive
McSCPL10	as-1	TGACG	1172	5	-	Arabidopsis thaliana
McSCPL10	MYB	TAACCA	64	6	-	Arabidopsis thaliana
McSCPL10	MYB	CAACCA	104	6	-	Arabidopsis thaliana
McSCPL10	MYB	CAACTG	205	6	-	Arabidopsis thaliana
McSCPL10	MYB	CAACTG	723	6	+	Arabidopsis thaliana
McSCPL10	MYB	TAACCA	64	6	-	Arabidopsis thaliana
McSCPL10	MYC	CATTTG	423	6	+	Arabidopsis thaliana
McSCPL10	MYC	CATGTG	535	6	-	Arabidopsis thaliana
McSCPL10	MYC	CAATTG	925	6	-	Arabidopsis thaliana
McSCPL10	MYC	CAATTG	998	6	-	Arabidopsis thaliana
McSCPL10	STRE	AGGGG	120	5	-	Arabidopsis thaliana
McSCPL10	STRE	AGGGG	141	5	-	Arabidopsis thaliana
McSCPL10	STRE	AGGGG	211	5	-	Arabidopsis thaliana
McSCPL10	W box	TTGACC	1113	6	+	Arabidopsis thaliana
McSCPL10	W box	TTGACC	1443	6	+	Arabidopsis thaliana
McSCPL11	ARE	AAACCA	583	6	-	Zea mays	anaerobic induction
McSCPL11	ARE	AAACCA	755	6	-	Zea mays	anaerobic induction
McSCPL11	ABRE	ACGTG	1031	5	+	Arabidopsis thaliana	abscisic acid responsiveness
McSCPL11	MBS	CAACTG	159	6	-	Arabidopsis thaliana	drought-inducibility
McSCPL11	chs-CMA1a	TTACTTAA	570	8	-	Daucus carota	light responsive
McSCPL11	GATA-motif	AAGGATAAGG	1277	9	-	Solanum tuberosum	light responsive
McSCPL11	I-box	gGATAAGGTG	1275	9	-	Zea mays	light responsive
McSCPL11	TCT-motif	TCTTAC	251	6	+	Arabidopsis thaliana	light responsive
McSCPL11	Box 4	ATTAAT	422	6	+	Petroselinum crispum	light responsiveness
McSCPL11	Box 4	ATTAAT	512	6	+	Petroselinum crispum	light responsiveness
McSCPL11	Box 4	ATTAAT	768	6	-	Petroselinum crispum	light responsiveness
McSCPL11	G-box	TACGTG	1030	6	+	Arabidopsis thaliana	light responsiveness
McSCPL11	CGTCA-motif	CGTCA	1400	5	+	Hordeum vulgare	MeJA-responsiveness
McSCPL11	TGACG-motif	TGACG	1400	5	-	Hordeum vulgare	MeJA-responsiveness
McSCPL11	CAT-box	GCCACT	305	6	+	Arabidopsis thaliana	meristem expression
McSCPL11	TCA	CCATCTTTTT	621	9	-	Nicotiana tabacum	salicylic acid responsiveness
McSCPL11	ABRE	TACGTG	1030	6	+	Zea mays
McSCPL11	ABRE	CACGTA	1030	6	-	Zea mays
McSCPL11	as-1	TGACG	1400	5	-	Arabidopsis thaliana
McSCPL11	ERE	ATTTTAAA	616	8	+	Nicotiana glutinos
McSCPL11	MYB	CAACTG	159	6	-	Arabidopsis thaliana
McSCPL11	MYB	CCGTTG	1423	6	-	Arabidopsis thaliana
McSCPL11	W box	TTGACC	1223	6	-	Arabidopsis thaliana
McSCPL11	WRE3	CCACCT	1232	6	+	Pisum sativum
McSCPL12	ARE	AAACCA	132	6	-	Zea mays	anaerobic induction
McSCPL12	ABRE	CACGTG	71	6	+	Arabidopsis thaliana	abscisic acid responsiveness
McSCPL12	ABRE	ACGTG	72	5	+	Arabidopsis thaliana	abscisic acid responsiveness
McSCPL12	ABRE	ACGTG	750	5	-	Arabidopsis thaliana	abscisic acid responsiveness
McSCPL12	ABRE	ACGTG	1386	5	-	Arabidopsis thaliana	abscisic acid responsiveness
McSCPL12	MBS	CAACTG	32	6	-	Arabidopsis thaliana	drought-inducibility
McSCPL12	Box 4	ATTAAT	51	6	+	Petroselinum crispum	light responsiveness
McSCPL12	Box 4	ATTAAT	222	6	+	Petroselinum crispum	light responsiveness
McSCPL12	G-box	CACGTG	71	6	+	Arabidopsis thaliana	light responsiveness
McSCPL12	G-box	TACGTG	750	6	-	Arabidopsis thaliana	light responsiveness
McSCPL12	G-box	CACGTC	1386	6	+	Zea mays	light responsiveness
McSCPL12	G-box	CACGTG	71	6	+	Pisum sativum	light responsiveness
McSCPL12	CGTCA-motif	CGTCA	498	5	+	Hordeum vulgare	MeJA-responsiveness
McSCPL12	CGTCA-motif	CGTCA	832	5	+	Hordeum vulgare	MeJA-responsiveness
McSCPL12	CGTCA-motif	CGTCA	1246	5	-	Hordeum vulgare	MeJA-responsiveness
McSCPL12	CGTCA-motif	CGTCA	1388	5	+	Hordeum vulgare	MeJA-responsiveness
McSCPL12	TGACG-motif	TGACG	498	5	-	Hordeum vulgare	MeJA-responsiveness
McSCPL12	TGACG-motif	TGACG	832	5	-	Hordeum vulgare	MeJA-responsiveness
McSCPL12	TGACG-motif	TGACG	1246	5	+	Hordeum vulgare	MeJA-responsiveness
McSCPL12	TGACG-motif	TGACG	1388	5	-	Hordeum vulgare	MeJA-responsiveness
McSCPL12	CAT-box	GCCACT	1441	6	+	Arabidopsis thaliana	meristem expression
McSCPL12	TCA	CCATCTTTTT	1160	9	-	Nicotiana tabacum	salicylic acid responsiveness
McSCPL12	WUN-motif	CCATTTCAA	227	9	-	Nicotiana glutinosa	wound-responsive
McSCPL12	O2-site	GATGATGTGG	682	9	+	Zea mays	zein metabolism regulation
McSCPL12	ABRE	TACGTG	750	6	-	Zea mays
McSCPL12	ABRE	CACGTA	750	6	+	Zea mays
McSCPL12	as-1	TGACG	498	5	-	Arabidopsis thaliana
McSCPL12	as-1	TGACG	832	5	-	Arabidopsis thaliana
McSCPL12	as-1	TGACG	1246	5	+	Arabidopsis thaliana
McSCPL12	as-1	TGACG	1388	5	-	Arabidopsis thaliana
McSCPL12	MYB	CAACCA	1	6	-	Arabidopsis thaliana
McSCPL12	MYB	CAACCA	36	6	-	Arabidopsis thaliana
McSCPL12	MYB	CAACCA	99	6	-	Arabidopsis thaliana
McSCPL12	MYB	CAACCA	1429	6	-	Arabidopsis thaliana
McSCPL12	MYB	CAACTG	32	6	-	Arabidopsis thaliana
McSCPL12	MYB	TAACTG	128	6	+	Arabidopsis thaliana
McSCPL12	MYB	TAACTG	943	6	+	Arabidopsis thaliana
McSCPL12	MYB	TAACTG	1144	6	-	Arabidopsis thaliana
McSCPL12	MYC	CATGTG	529	6	+	Arabidopsis thaliana
McSCPL12	MYC	CAATTG	665	6	+	Arabidopsis thaliana
McSCPL12	TCA	TCATCTTCAT	1349	10	-	Pisum sativum
McSCPL13	ARE	AAACCA	581	6	+	Zea mays	anaerobic induction
McSCPL13	ARE	AAACCA	843	6	-	Zea mays	anaerobic induction
McSCPL13	ABRE	ACGTG	957	5	+	Arabidopsis thaliana	abscisic acid responsiveness
McSCPL13	ABRE	TACGTGTC	1009	8	+	Oryza sativa	abscisic acid responsiveness
McSCPL13	ABRE	ACGTG	1010	5	+	Arabidopsis thaliana	abscisic acid responsiveness
McSCPL13	AE-box	AGAAACTT	1040	8	-	Arabidopsis thaliana	light response
McSCPL13	GT1-motif	GGTTAA	909	6	+	Arabidopsis thaliana	light responsive
McSCPL13	TCCC-motif	TCTCCCT	1201	7	-	Spinacia oleracea	light responsive
McSCPL13	TCT-motif	TCTTAC	1379	6	+	Arabidopsis thaliana	light responsive
McSCPL13	ACE	GACACGTATG	1007	9	-	Petroselinum crispum	light responsiveness
McSCPL13	Box 4	ATTAAT	333	6	+	Petroselinum crispum	light responsiveness
McSCPL13	Box 4	ATTAAT	1270	6	-	Petroselinum crispum	light responsiveness
McSCPL13	Box 4	ATTAAT	1287	6	-	Petroselinum crispum	light responsiveness
McSCPL13	Box 4	ATTAAT	1309	6	-	Petroselinum crispum	light responsiveness
McSCPL13	G-box	TACGTG	956	6	+	Arabidopsis thaliana	light responsiveness
McSCPL13	G-box	TACGTG	1009	6	+	Arabidopsis thaliana	light responsiveness
McSCPL13	G-box	CACGAC	1137	6	+	Zea mays	light responsiveness
McSCPL13	CGTCA-motif	CGTCA	1471	5	+	Hordeum vulgare	MeJA-responsiveness
McSCPL13	TGACG-motif	TGACG	1471	5	-	Hordeum vulgare	MeJA-responsiveness
McSCPL13	O2-site	GATGA(C/T)(A/G)TG(A/G)	175	8	+	Zea mays	zein metabolism regulation
McSCPL13	ABRE	TACGTG	956	6	+	Zea mays
McSCPL13	ABRE	TACGTG	1009	6	+	Zea mays
McSCPL13	ABRE	CACGTA	956	6	-	Zea mays
McSCPL13	ABRE	CACGTA	1009	6	-	Zea mays
McSCPL13	as-1	TGACG	1471	5	-	Arabidopsis thaliana
McSCPL13	ERE	ATTTTAAA	238	8	-	Nicotiana glutinos
McSCPL14	ARE	AAACCA	497	6	-	Zea mays	anaerobic induction
McSCPL14	ABRE	ACGTG	364	5	+	Arabidopsis thaliana	abscisic acid responsiveness
McSCPL14	ABRE	ACGTG	573	5	+	Arabidopsis thaliana	abscisic acid responsiveness
McSCPL14	ABRE	CACGTG	808	6	-	Arabidopsis thaliana	abscisic acid responsiveness
McSCPL14	ABRE	ACGTG	809	5	+	Arabidopsis thaliana	abscisic acid responsiveness
McSCPL14	ABRE	ACGTG	1032	5	+	Arabidopsis thaliana	abscisic acid responsiveness
McSCPL14	ABRE	ACGTG	1141	5	-	Arabidopsis thaliana	abscisic acid responsiveness
McSCPL14	ABRE	ACGTG	1148	5	-	Arabidopsis thaliana	abscisic acid responsiveness
McSCPL14	TGA-element	AACGAC	1432	6	+	Brassica oleracea	auxin-responsive
McSCPL14	circadian	CAAAGATATC	1322	9	-	Lycopersicon esculentum	circadian control
McSCPL14	MBS	CAACTG	908	6	+	Arabidopsis thaliana	drought-inducibility
McSCPL14	Box 4	CCACGTGGC	807	9	+	Petroselinum crispum	light responsive
McSCPL14	I-box	TGATAATGT	75	9	-	Solanum tuberosum	light responsive
McSCPL14	TCCC-motif	TCTCCCT	458	7	+	Spinacia oleracea	light responsive
McSCPL14	TCT-motif	TCTTAC	773	6	-	Arabidopsis thaliana	light responsive
McSCPL14	G-box	TACGTG	572	6	+	Arabidopsis thaliana	light responsiveness
McSCPL14	G-box	CTTCCACGTGGCA	804	12	+	Arabidopsis thaliana	light responsiveness
McSCPL14	G-box	GCCACGTGGA	806	10	-	Arabidopsis thaliana	light responsiveness
McSCPL14	G-box	CACGTG	808	6	-	Arabidopsis thaliana	light responsiveness
McSCPL14	G-box	CACGTC	1031	6	-	Zea mays	light responsiveness
McSCPL14	G-box	CACGTC	1141	6	+	Zea mays	light responsiveness
McSCPL14	G-box	CACGTT	363	6	-	Pisum sativum	light responsiveness
McSCPL14	G-box	TCCACATGGCA	806	10	+	Triticum aestivum	light responsiveness
McSCPL14	G-box	CACGTG	808	6	-	Pisum sativum	light responsiveness
McSCPL14	G-box	CACGTT	1148	6	+	Pisum sativum	light responsiveness
McSCPL14	CGTCA-motif	CGTCA	311	5	-	Hordeum vulgare	MeJA-responsiveness
McSCPL14	CGTCA-motif	CGTCA	1030	5	-	Hordeum vulgare	MeJA-responsiveness
McSCPL14	CGTCA-motif	CGTCA	1111	5	+	Hordeum vulgare	MeJA-responsiveness
McSCPL14	TGACG-motif	TGACG	311	5	+	Hordeum vulgare	MeJA-responsiveness
McSCPL14	TGACG-motif	TGACG	1030	5	+	Hordeum vulgare	MeJA-responsiveness
McSCPL14	TGACG-motif	TGACG	1111	5	-	Hordeum vulgare	MeJA-responsiveness
McSCPL14	CAT-box	GCCACT	839	6	-	Arabidopsis thaliana	meristem expression
McSCPL14	WUN-motif	AAATTACT	647	8	-	Nicotiana glutinosa	wound-responsive
McSCPL14	O2-site	GATGA(C/T)(A/G)TG(A/G)	864	8	+	Zea mays	zein metabolism regulation
McSCPL14	ABRE	CCACGTGG	807	8	-	Zea mays
McSCPL14	ABRE	TACGTG	572	6	+	Zea mays
McSCPL14	ABRE	CACGTA	572	6	-	Zea mays
McSCPL14	as-1	TGACG	311	5	+	Arabidopsis thaliana
McSCPL14	as-1	TGACG	1030	5	+	Arabidopsis thaliana
McSCPL14	as-1	TGACG	1111	5	-	Arabidopsis thaliana
McSCPL14	ERE	ATTTTAAA	230	8	+	Nicotiana glutinos
McSCPL14	ERE	ATTTTAAA	1389	8	-	Nicotiana glutinos
McSCPL14	ERE	ATTTTAAA	1447	8	+	Nicotiana glutinos
McSCPL14	MYB	CAACTG	908	6	+	Arabidopsis thaliana
McSCPL14	MYC	CATTTG	292	6	-	Arabidopsis thaliana
McSCPL14	MYC	CATTTG	431	6	-	Arabidopsis thaliana
McSCPL14	MYC	CATTTG	634	6	-	Arabidopsis thaliana
McSCPL14	MYC	CATTTG	1465	6	-	Arabidopsis thaliana
McSCPL14	STRE	AGGGG	944	5	-	Arabidopsis thaliana
McSCPL14	STRE	AGGGG	1071	5	+	Arabidopsis thaliana
McSCPL14	STRE	AGGGG	1100	5	-	Arabidopsis thaliana
McSCPL15	ARE	AAACCA	448	6	-	Zea mays	anaerobic induction
McSCPL15	ARE	AAACCA	698	6	-	Zea mays	anaerobic induction
McSCPL15	ARE	AAACCA	1329	6	+	Zea mays	anaerobic induction
McSCPL15	ABRE	ACGTG	288	5	+	Arabidopsis thaliana	abscisic acid responsiveness
McSCPL15	ABRE	ACGTG	1290	5	+	Arabidopsis thaliana	abscisic acid responsiveness
McSCPL15	circadian	CAAAGATATC	139	9	-	Lycopersicon esculentum	circadian control
McSCPL15	MBS	CAACTG	903	6	-	Arabidopsis thaliana	drought-inducibility
McSCPL15	GA-motif	ATAGATAA	949	8	-	Arabidopsis thaliana	light responsive
McSCPL15	GT1-motif	GGTTAA	729	6	+	Arabidopsis thaliana	light responsive
McSCPL15	GT1-motif	GGTTAAT	877	7	+	Avena sativa	light responsive
McSCPL15	ACE	CTAACGTATT	1287	9	-	Petroselinum crispum	light responsiveness
McSCPL15	Box 4	ATTAAT	126	6	+	Petroselinum crispum	light responsiveness
McSCPL15	Box 4	ATTAAT	683	6	+	Petroselinum crispum	light responsiveness
McSCPL15	Box 4	ATTAAT	893	6	-	Petroselinum crispum	light responsiveness
McSCPL15	G-box	CACGTT	287	6	-	Pisum sativum	light responsiveness
McSCPL15	G-box	CACGAC	814	6	+	Zea mays	light responsiveness
McSCPL15	G-box	TACGTG	1289	6	+	Arabidopsis thaliana	light responsiveness
McSCPL15	CAT-box	GCCACT	309	6	-	Arabidopsis thaliana	meristem expression
McSCPL15	WUN-motif	AAATTACTA	273	9	-	Nicotiana glutinosa	wound-responsive
McSCPL15	WUN-motif	AAATTACT	274	8	-	Nicotiana glutinosa	wound-responsive
McSCPL15	ABRE	TACGTG	1289	6	+	Zea mays
McSCPL15	ABRE	CACGTA	1289	6	-	Zea mays
McSCPL15	MYB	CAACTG	903	6	-	Arabidopsis thaliana
McSCPL15	MYB	CAACCA	254	6	-	Arabidopsis thaliana
McSCPL15	MYB	TAACCA	728	6	-	Arabidopsis thaliana
McSCPL15	MYB	TAACCA	728	6	-	Arabidopsis thaliana
McSCPL15	MYC	CATTTG	691	6	-	Arabidopsis thaliana
McSCPL15	MYC	CATTTG	741	6	+	Arabidopsis thaliana
McSCPL15	MYC	CATTTG	1183	6	+	Arabidopsis thaliana
McSCPL15	MYC	CATGTG	1315	6	-	Arabidopsis thaliana
McSCPL15	STRE	AGGGG	1369	5	+	Arabidopsis thaliana
McSCPL15	TCA	TCATCTTCAT	938	9	+	Pisum sativum
McSCPL15	WRE3	CCACCT	1064	6	-	Pisum sativum
McSCPL16	ARE	AAACCA	906	6	+	Zea mays	anaerobic induction
McSCPL16	ARE	AAACCA	1229	6	+	Zea mays	anaerobic induction
McSCPL16	ABRE	ACGTG	34	5	+	Arabidopsis thaliana	abscisic acid responsiveness
McSCPL16	ABRE	ACGTG	1112	5	+	Arabidopsis thaliana	abscisic acid responsiveness
McSCPL16	TGA-element	AACGAC	1334	6	+	Brassica oleracea	auxin-responsive
McSCPL16	TC-rich repeats	ATTCTCTAAC	724	9	-	Nicotiana tabacum	defense and stress responsiveness
McSCPL16	TC-rich repeats	GTTTTCTTAC	1010	9	-	Nicotiana tabacum	defense and stress responsiveness
McSCPL16	MBS	CAACTG	444	6	+	Arabidopsis thaliana	drought-inducibility
McSCPL16	chs-CMA1a	TTACTTAA	492	8	-	Daucus carota	light responsive
McSCPL16	GT1-motif	GGTTAA	378	6	+	Arabidopsis thaliana	light responsive
McSCPL16	GT1-motif	GGTTAA	1045	6	+	Arabidopsis thaliana	light responsive
McSCPL16	TCT-motif	TCTTAC	1010	6	-	Arabidopsis thaliana	light responsive
McSCPL16	Box 4	ATTAAT	667	6	+	Petroselinum crispum	light responsiveness
McSCPL16	Box 4	ATTAAT	697	6	+	Petroselinum crispum	light responsiveness
McSCPL16	Box 4	ATTAAT	990	6	-	Petroselinum crispum	light responsiveness
McSCPL16	G-box	CACGTT	33	6	-	Pisum sativum	light responsiveness
McSCPL16	G-box	CACGTT	1111	6	-	Pisum sativum	light responsiveness
McSCPL16	LTR	CCGAAA	925	6	-	Hordeum vulgare	low-temperature responsiveness
McSCPL16	ERE	ATTTCATA	701	8	+	Nicotiana glutinos
McSCPL16	MYB	CAACTG	444	6	+	Arabidopsis thaliana
McSCPL16	MYB	TAACCA	377	6	-	Arabidopsis thaliana
McSCPL16	MYB	CAACAG	447	6	-	Arabidopsis thaliana
McSCPL16	MYB	TAACCA	1044	6	-	Arabidopsis thaliana
McSCPL16	MYB	CAACAG	447	6	-	Nicotiana tabacum
McSCPL16	MYB	TAACCA	377	6	-	Arabidopsis thaliana
McSCPL16	MYB	TAACCA	1044	6	-	Arabidopsis thaliana
McSCPL16	MYC	CAATTG	11	6	+	Arabidopsis thaliana
McSCPL16	MYC	CATTTG	106	6	+	Arabidopsis thaliana
McSCPL16	MYC	CAATTG	399	6	+	Arabidopsis thaliana
McSCPL16	MYC	CAATTG	804	6	-	Arabidopsis thaliana
McSCPL16	MYC	CATTTG	1040	6	-	Arabidopsis thaliana
McSCPL16	MYC	CATGTG	1323	6	-	Arabidopsis thaliana
McSCPL16	MYC	TCTCTTA	715	7	-	Arabidopsis thaliana
McSCPL17	ARE	AAACCA	421	6	-	Zea mays	anaerobic induction
McSCPL17	ARE	AAACCA	545	6	+	Zea mays	anaerobic induction
McSCPL17	ARE	AAACCA	907	6	+	Zea mays	anaerobic induction
McSCPL17	ARE	AAACCA	935	6	+	Zea mays	anaerobic induction
McSCPL17	MBS	CAACTG	555	6	-	Arabidopsis thaliana	drought-inducibility
McSCPL17	MBS	CAACTG	573	6	-	Arabidopsis thaliana	drought-inducibility
McSCPL17	MBS	CAACTG	726	6	+	Arabidopsis thaliana	drought-inducibility
McSCPL17	GATA-motif	GATAGGA	46	7	+	Arabidopsis thaliana	light responsive
McSCPL17	GATA-motif	AAGGATAAGG	698	9	-	Solanum tuberosum	light responsive
McSCPL17	GT1-motif	GCGGTAATT	464	9	+	Oryza sativa	light responsive
McSCPL17	GT1-motif	GGTTAA	848	6	-	Arabidopsis thaliana	light responsive
McSCPL17	GT1-motif	GGTTAA	860	6	-	Arabidopsis thaliana	light responsive
McSCPL17	GT1-motif	GGTTAA	1304	6	+	Arabidopsis thaliana	light responsive
McSCPL17	I-box	cCATATCCAAT	124	10	+	Flaveria trinervia	light responsive
McSCPL17	I-box	gGATAAGGTG	160	9	-	Zea mays	light responsive
McSCPL17	I-box	AAGATAAGGCT	1164	10	+	Gossypium hirsutum	light responsive
McSCPL17	I-box	gGATAAGGTG	1419	9	-	Zea mays	light responsive
McSCPL17	LAMP-element	CTTTATCA	559	8	-	Pisum sativum	light responsive
McSCPL17	Box 4	ATTAAT	532	6	+	Petroselinum crispum	light responsiveness
McSCPL17	G-box	CACGAC	1018	6	-	Zea mays	light responsiveness
McSCPL17	CGTCA-motif	CGTCA	1113	5	-	Hordeum vulgare	MeJA-responsiveness
McSCPL17	TGACG-motif	TGACG	1113	5	+	Hordeum vulgare	MeJA-responsiveness
McSCPL17	as-1	TGACG	1113	5	+	Arabidopsis thaliana
McSCPL17	MYB	CAACCA	287	6	+	Arabidopsis thaliana
McSCPL17	MYB	TAACCA	803	6	+	Arabidopsis thaliana
McSCPL17	MYB	CAACCA	902	6	+	Arabidopsis thaliana
McSCPL17	MYB	TAACCA	1130	6	+	Arabidopsis thaliana
McSCPL17	MYB	CAACCA	1362	6	-	Arabidopsis thaliana
McSCPL17	MYB	CAACTG	555	6	-	Arabidopsis thaliana
McSCPL17	MYB	CAACTG	573	6	-	Arabidopsis thaliana
McSCPL17	MYB	CAACTG	726	6	+	Arabidopsis thaliana
McSCPL17	MYB	TAACCA	803	6	+	Arabidopsis thaliana
McSCPL17	MYB	TAACCA	1130	6	+	Arabidopsis thaliana
McSCPL17	MYC	TCTCTTA	955	7	-	Arabidopsis thaliana
McSCPL17	MYC	CATTTG	358	6	+	Arabidopsis thaliana
McSCPL17	MYC	CAATTG	587	6	+	Arabidopsis thaliana
McSCPL17	MYC	CATTTG	1262	6	-	Arabidopsis thaliana
McSCPL17	STRE	AGGGG	618	5	-	Arabidopsis thaliana
McSCPL17	STRE	AGGGG	1056	5	+	Arabidopsis thaliana
McSCPL17	WRE3	CCACCT	680	6	+	Pisum sativum
McSCPL17	WRE3	CCACCT	734	6	-	Pisum sativum
McSCPL18	ARE	AAACCA	788	6	-	Zea mays	anaerobic induction
McSCPL18	ABRE	TACGGTC	353	7	+	Arabidopsis thaliana	abscisic acid responsiveness
McSCPL18	ABRE	ACGTG	1056	5	-	Arabidopsis thaliana	abscisic acid responsiveness
McSCPL18	circadian	CAAAGATATC	53	9	+	Lycopersicon esculentum	circadian control
McSCPL18	P-box	CCTTTTG	954	7	-	Oryza sativa	gibberellin-responsive
McSCPL18	P-box	CCTTTTG	1314	7	-	Oryza sativa	gibberellin-responsive
McSCPL18	AE-box	AGAAACAA	796	8	-	Arabidopsis thaliana	light response
McSCPL18	chs-CMA1a	TTACTTAA	746	8	+	Daucus carota	light responsive
McSCPL18	GT1-motif	GGTTAA	463	6	-	Arabidopsis thaliana	light responsive
McSCPL18	TCT-motif	TCTTAC	1466	6	-	Arabidopsis thaliana	light responsive
McSCPL18	Box 4	ATTAAT	1424	6	-	Petroselinum crispum	light responsiveness
McSCPL18	G-box	CACGAC	401	6	+	Zea mays	light responsiveness
McSCPL18	G-box	CACGTC	1056	6	+	Zea mays	light responsiveness
McSCPL18	MRE	AACCTAA	1207	7	+	Petroselinum crispum	light responsiveness
McSCPL18	TCA	CCATCTTTTT	1377	9	-	Nicotiana tabacum	salicylic acid responsiveness
McSCPL18	WUN-motif	AAATTTCTT	669	9	+	Nicotiana glutinosa	wound-responsive
McSCPL18	ERE	ATTTTAAA	809	8	-	Nicotiana glutinos
McSCPL18	ERE	ATTTTAAA	873	8	+	Nicotiana glutinos
McSCPL18	MYB	TAACTG	460	6	-	Arabidopsis thaliana
McSCPL18	MYB	TAACTG	1198	6	-	Arabidopsis thaliana
McSCPL18	MYB	TAACTG	1478	6	+	Arabidopsis thaliana
McSCPL18	MYB	CAACCA	124	6	-	Arabidopsis thaliana
McSCPL18	MYC	CATTTG	967	6	+	Arabidopsis thaliana
McSCPL18	MYC	TCTCTTA	32	7	+	Arabidopsis thaliana
McSCPL18	STRE	AGGGG	329	5	-	Arabidopsis thaliana
McSCPL18	STRE	AGGGG	1114	5	+	Arabidopsis thaliana
McSCPL18	WRE3	CCACCT	842	6	+	Pisum sativum
McSCPL19	ABRE	ACGTG	1045	5	-	Arabidopsis thaliana	abscisic acid responsiveness
McSCPL19	TGA-element	AACGAC	105	6	+	Brassica oleracea	auxin-responsive
McSCPL19	TGA-element	AACGAC	297	6	-	Brassica oleracea	auxin-responsive
McSCPL19	TGA-element	AACGAC	1132	6	+	Brassica oleracea	auxin-responsive
McSCPL19	AE-box	AGAAACAA	11	8	+	Arabidopsis thaliana	light response
McSCPL19	AE-box	AGAAACTT	320	8	+	Arabidopsis thaliana	light response
McSCPL19	AE-box	AGAAACAA	597	8	-	Arabidopsis thaliana	light response
McSCPL19	AE-box	AGAAACAA	1192	8	+	Arabidopsis thaliana	light response
McSCPL19	chs-CMA1a	TTACTTAA	950	8	+	Daucus carota	light responsive
McSCPL19	GT1-motif	GGTTAA	532	6	+	Arabidopsis thaliana	light responsive
McSCPL19	GT1-motif	GGTTAA	1260	6	+	Arabidopsis thaliana	light responsive
McSCPL19	TCT-motif	TCTTAC	857	6	+	Arabidopsis thaliana	light responsive
McSCPL19	TCT-motif	TCTTAC	948	6	+	Arabidopsis thaliana	light responsive
McSCPL19	Box 4	ATTAAT	1281	6	-	Petroselinum crispum	light responsiveness
McSCPL19	G-box	CACGAC	1027	6	-	Zea mays	light responsiveness
McSCPL19	G-box	TACGTG	1045	6	-	Arabidopsis thaliana	light responsiveness
McSCPL19	LTR	CCGAAA	52	6	+	Hordeum vulgare	low-temperature responsiveness
McSCPL19	TCA	CCATCTTTTT	763	9	-	Nicotiana tabacum	salicylic acid responsiveness
McSCPL19	TCA	CCATCTTTTT	1408	9	-	Nicotiana tabacum	salicylic acid responsiveness
McSCPL19	WUN-motif	AAATTACTA	1225	9	+	Nicotiana glutinosa	wound-responsive
McSCPL19	ABRE	TACGTG	1045	6	-	Zea mays
McSCPL19	ABRE	CACGTA	1045	6	+	Zea mays
McSCPL19	ERE	ATTTTAAA	444	8	+	Nicotiana glutinos
McSCPL19	ERE	ATTTTAAA	1339	8	-	Nicotiana glutinos
McSCPL19	MYB	CCGTTG	1329	6	-	Arabidopsis thaliana
McSCPL19	MYC	CAATTG	172	6	+	Arabidopsis thaliana
McSCPL19	STRE	AGGGG	1426	5	+	Arabidopsis thaliana
McSCPL19	STRE	AGGGG	1437	5	+	Arabidopsis thaliana
McSCPL19	STRE	AGGGG	1448	5	+	Arabidopsis thaliana
McSCPL19	TCA	TCATCTTCAT	239	9	-	Pisum sativum
McSCPL19	W box	TTGACC	21	6	+	Arabidopsis thaliana
McSCPL19	W box	TTGACC	564	6	+	Arabidopsis thaliana
McSCPL19	WRE3	CCACCT	866	6	-	Pisum sativum
McSCPL19	WRE3	CCACCT	957	6	-	Pisum sativum
McSCPL20	ARE	AAACCA	129	6	+	Zea mays	anaerobic induction
McSCPL20	ARE	AAACCA	686	6	+	Zea mays	anaerobic induction
McSCPL20	TC-rich repeats	GTTTTCTTAC	122	9	-	Nicotiana tabacum	defense and stress responsiveness
McSCPL20	MBS	CAACTG	729	6	-	Arabidopsis thaliana	drought-inducibility
McSCPL20	GARE-motif	TCTGTTG	70	7	-	Brassica oleracea	gibberellin-responsive
McSCPL20	chs-CMA1a	TTACTTAA	668	8	+	Daucus carota	light responsive
McSCPL20	GA-motif	ATAGATAA	820	8	-	Arabidopsis thaliana	light responsive
McSCPL20	GT1-motif	GGTTAA	1081	6	-	Arabidopsis thaliana	light responsive
McSCPL20	GT1-motif	GGTTAAT	1266	7	+	Avena sativa	light responsive
McSCPL20	GT1-motif	GGTTAA	1288	6	-	Arabidopsis thaliana	light responsive
McSCPL20	TCT-motif	TCTTAC	122	6	-	Arabidopsis thaliana	light responsive
McSCPL20	Box 4	ATTAAT	144	6	+	Petroselinum crispum	light responsiveness
McSCPL20	Box 4	ATTAAT	603	6	+	Petroselinum crispum	light responsiveness
McSCPL20	Box 4	ATTAAT	846	6	-	Petroselinum crispum	light responsiveness
McSCPL20	Box 4	ATTAAT	959	6	-	Petroselinum crispum	light responsiveness
McSCPL20	Box 4	ATTAAT	1122	6	-	Petroselinum crispum	light responsiveness
McSCPL20	MYB	CAACAG	70	6	+	Arabidopsis thaliana
McSCPL20	MYB	CAACCA	966	6	-	Arabidopsis thaliana
McSCPL20	MYB	TAACCA	1082	6	+	Arabidopsis thaliana
McSCPL20	MYB	TAACCA	1265	6	-	Arabidopsis thaliana
McSCPL20	MYB	TAACCA	1289	6	+	Arabidopsis thaliana
McSCPL20	MYB	CAACTG	729	6	-	Arabidopsis thaliana
McSCPL20	MYB	CAACAG	70	6	+	Nicotiana tabacum
McSCPL20	MYB	TAACCA	1082	6	+	Arabidopsis thaliana
McSCPL20	MYB	TAACCA	1265	6	-	Arabidopsis thaliana
McSCPL20	MYB	TAACCA	1289	6	+	Arabidopsis thaliana
McSCPL20	MYC	CATTTG	105	6	+	Arabidopsis thaliana
McSCPL20	MYC	CATTTG	202	6	+	Arabidopsis thaliana
McSCPL20	STRE	AGGGG	209	5	+	Arabidopsis thaliana
McSCPL20	W box	TTGACC	378	6	+	Arabidopsis thaliana
McSCPL20	W box	TTGACC	1381	6	-	Arabidopsis thaliana
McSCPL21	ARE	AAACCA	325	6	+	Zea mays	anaerobic induction
McSCPL21	ARE	AAACCA	543	6	+	Zea mays	anaerobic induction
McSCPL21	ARE	AAACCA	1328	6	-	Zea mays	anaerobic induction
McSCPL21	ABRE	ACGTG	1303	5	+	Arabidopsis thaliana	abscisic acid responsiveness
McSCPL21	MBS	CAACTG	627	6	+	Arabidopsis thaliana	drought-inducibility
McSCPL21	GT1-motif	GGTTAA	1134	6	-	Arabidopsis thaliana	light responsive
McSCPL21	TCCC-motif	TCTCCCT	1084	7	+	Spinacia oleracea	light responsive
McSCPL21	Box 4	ATTAAT	512	6	+	Petroselinum crispum	light responsiveness
McSCPL21	Box 4	ATTAAT	588	6	+	Petroselinum crispum	light responsiveness
McSCPL21	Box 4	ATTAAT	768	6	-	Petroselinum crispum	light responsiveness
McSCPL21	G-box	CACGTC	1302	6	-	Zea mays	light responsiveness
McSCPL21	CGTCA-motif	CGTCA	123	5	+	Hordeum vulgare	MeJA-responsiveness
McSCPL21	TGACG-motif	TGACG	123	5	-	Hordeum vulgare	MeJA-responsiveness
McSCPL21	as-1	TGACG	123	5	-	Arabidopsis thaliana
McSCPL21	ERE	ATTTTAAA	227	8	+	Nicotiana glutinos
McSCPL21	ERE	ATTTTAAA	772	8	+	Nicotiana glutinos
McSCPL21	ERE	ATTTTAAA	816	8	+	Nicotiana glutinos
McSCPL21	ERE	ATTTCATA	1469	8	+	Nicotiana glutinos
McSCPL21	MYB	CAACCA	341	6	+	Arabidopsis thaliana
McSCPL21	MYB	TAACCA	1135	6	+	Arabidopsis thaliana
McSCPL21	MYB	CAACTG	627	6	+	Arabidopsis thaliana
McSCPL21	MYB	TAACTG	1320	6	-	Arabidopsis thaliana
McSCPL21	MYB	TAACCA	1135	6	+	Arabidopsis thaliana
McSCPL21	MYC	TCTCTTA	219	7	-	Arabidopsis thaliana
McSCPL21	MYC	TCTCTTA	1130	7	+	Arabidopsis thaliana
McSCPL21	MYC	CATGTG	132	6	+	Arabidopsis thaliana
McSCPL21	MYC	CATGTG	199	6	-	Arabidopsis thaliana
McSCPL21	MYC	CATTTG	260	6	+	Arabidopsis thaliana
McSCPL21	MYC	CATGTG	345	6	+	Arabidopsis thaliana
McSCPL21	MYC	CATTTG	481	6	+	Arabidopsis thaliana
McSCPL21	MYC	CAATTG	1284	6	-	Arabidopsis thaliana
McSCPL21	W box	TTGACC	1031	6	+	Arabidopsis thaliana
McSCPL21	WRE3	CCACCT	1003	6	-	Pisum sativum
McSCPL22	ARE	AAACCA	353	6	-	Zea mays	anaerobic induction
McSCPL22	ARE	AAACCA	420	6	+	Zea mays	anaerobic induction
McSCPL22	ARE	AAACCA	1217	6	+	Zea mays	anaerobic induction
McSCPL22	ARE	AAACCA	1340	6	+	Zea mays	anaerobic induction
McSCPL22	ABRE	ACGTG	668	5	+	Arabidopsis thaliana	abscisic acid responsiveness
McSCPL22	TGA-element	AACGAC	1284	6	+	Brassica oleracea	auxin-responsive
McSCPL22	GCN4_motif	TGAGTCA	915	7	-	Oryza sativa	endosperm expression
McSCPL22	AE-box	AGAAACAA	717	8	+	Arabidopsis thaliana	light response
McSCPL22	ATCT-motif	AATCTAATCC	588	9	+	Pisum sativum	light responsiveness
McSCPL22	G-box	CACGTT	667	6	-	Pisum sativum	light responsiveness
McSCPL22	MRE	AACCTAA	1212	7	+	Petroselinum crispum	light responsiveness
McSCPL22	CGTCA-motif	CGTCA	830	5	-	Hordeum vulgare	MeJA-responsiveness
McSCPL22	TGACG-motif	TGACG	830	5	+	Hordeum vulgare	MeJA-responsiveness
McSCPL22	TCA	TCAGAAGAGG	596	9	-	Brassica oleracea	salicylic acid responsiveness
McSCPL22	as-1	TGACG	830	5	+	Arabidopsis thaliana
McSCPL22	ERE	ATTTTAAA	581	8	+	Nicotiana glutinos
McSCPL22	ERE	ATTTTAAA	583	8	-	Nicotiana glutinos
McSCPL22	ERE	ATTTTAAA	733	8	-	Nicotiana glutinos
McSCPL22	ERE	ATTTTAAA	1165	8	+	Nicotiana glutinos
McSCPL22	MYB	TAACCA	386	6	-	Arabidopsis thaliana
McSCPL22	MYB	TAACCA	386	6	-	Arabidopsis thaliana
McSCPL22	MYC	CATTTG	900	6	-	Arabidopsis thaliana
McSCPL22	MYC	CATTTG	1414	6	+	Arabidopsis thaliana
McSCPL22	WRE3	CCACCT	521	6	+	Pisum sativum
McSCPL23	ARE	AAACCA	1058	6	+	Zea mays	anaerobic induction
McSCPL23	ABRE	ACGTG	680	5	+	Arabidopsis thaliana	abscisic acid responsiveness
McSCPL23	GARE-motif	TCTGTTG	873	7	-	Brassica oleracea	gibberellin-responsive
McSCPL23	P-box	CCTTTTG	124	7	+	Oryza sativa	gibberellin-responsive
McSCPL23	P-box	CCTTTTG	951	7	+	Oryza sativa	gibberellin-responsive
McSCPL23	TCCC-motif	TCTCCCT	448	7	+	Spinacia oleracea	light responsive
McSCPL23	TCCC-motif	TCTCCCT	1075	7	+	Spinacia oleracea	light responsive
McSCPL23	TCCC-motif	TCTCCCT	1178	7	+	Spinacia oleracea	light responsive
McSCPL23	TCT-motif	TCTTAC	741	6	+	Arabidopsis thaliana	light responsive
McSCPL23	G-box	CACGTT	679	6	-	Pisum sativum	light responsiveness
McSCPL23	CGTCA-motif	CGTCA	959	5	-	Hordeum vulgare	MeJA-responsiveness
McSCPL23	TGACG-motif	TGACG	959	5	+	Hordeum vulgare	MeJA-responsiveness
McSCPL23	WUN-motif	AAATTACT	262	8	-	Nicotiana glutinosa	wound-responsive
McSCPL23	O2-site	GATGACATGG	360	9	-	Zea mays	zein metabolism regulation
McSCPL23	O2-site	GATGACATGG	1163	9	-	Zea mays	zein metabolism regulation
McSCPL23	as-1	TGACG	959	5	+	Arabidopsis thaliana
McSCPL23	ERE	ATTTTAAA	70	8	+	Nicotiana glutinos
McSCPL23	ERE	ATTTTAAA	95	8	+	Nicotiana glutinos
McSCPL23	MYB	CAACCA	749	6	-	Arabidopsis thaliana
McSCPL23	MYB	CAACAG	873	6	+	Arabidopsis thaliana
McSCPL23	MYB	CAACAG	873	6	+	Nicotiana tabacum
McSCPL23	MYC	CATTTG	631	6	+	Arabidopsis thaliana
McSCPL23	MYC	CATTTG	798	6	-	Arabidopsis thaliana
McSCPL23	MYC	CATTTG	931	6	+	Arabidopsis thaliana
McSCPL23	STRE	AGGGG	608	5	-	Arabidopsis thaliana
McSCPL23	STRE	AGGGG	780	5	-	Arabidopsis thaliana
McSCPL24	ABRE	CACGTG	747	6	+	Arabidopsis thaliana	abscisic acid responsiveness
McSCPL24	ABRE	ACGTG	748	5	+	Arabidopsis thaliana	abscisic acid responsiveness
McSCPL24	TC-rich repeats	ATTCTCTAAC	1468	9	-	Nicotiana tabacum	defense and stress responsiveness
McSCPL24	AE-box	AGAAACAA	149	8	+	Arabidopsis thaliana	light response
McSCPL24	AE-box	AGAAACTT	156	8	+	Arabidopsis thaliana	light response
McSCPL24	AE-box	AGAAACTT	921	8	-	Arabidopsis thaliana	light response
McSCPL24	Box 4	TGGTAATAA	141	9	+	Solanum tuberosum	light responsive
McSCPL24	TCT-motif	TCTTAC	528	6	+	Arabidopsis thaliana	light responsive
McSCPL24	TCT-motif	TCTTAC	1204	6	+	Arabidopsis thaliana	light responsive
McSCPL24	Box 4	ATTAAT	1117	6	-	Petroselinum crispum	light responsiveness
McSCPL24	G-box	CACGTG	747	6	+	Pisum sativum	light responsiveness
McSCPL24	G-box	CACGTG	747	6	+	Arabidopsis thaliana	light responsiveness
McSCPL24	TCA	CCATCTTTTT	243	9	-	Nicotiana tabacum	salicylic acid responsiveness
McSCPL24	WUN-motif	AAATTTCTT	255	9	+	Nicotiana glutinosa	wound-responsive
McSCPL24	WUN-motif	TTATTACAT	1316	9	-	Nicotiana glutinosa	wound-responsive
McSCPL24	ERE	ATTTTAAA	906	8	+	Nicotiana glutinos
McSCPL24	ERE	ATTTCATA	1162	8	+	Nicotiana glutinos
McSCPL24	MYB	TAACCA	1322	6	+	Arabidopsis thaliana
McSCPL24	MYB	TAACCA	1322	6	+	Arabidopsis thaliana
McSCPL24	MYC	CATTTG	824	6	+	Arabidopsis thaliana
McSCPL24	STRE	AGGGG	81	5	-	Arabidopsis thaliana
McSCPL24	TCA	TCATCTTCAT	1103	9	+	Pisum sativum
McSCPL24	W box	TTGACC	1220	6	+	Arabidopsis thaliana
McSCPL24	W box	TTGACC	1454	6	+	Arabidopsis thaliana
McSCPL24	WRE3	CCACCT	1238	6	-	Pisum sativum
McSCPL24	WRE3	CCACCT	1407	6	+	Pisum sativum
McSCPL25	ABRE	CACGTG	1316	6	-	Arabidopsis thaliana	abscisic acid responsiveness
McSCPL25	ABRE	ACGTG	1317	5	+	Arabidopsis thaliana	abscisic acid responsiveness
McSCPL25	TGA-element	AACGAC	1400	6	-	Brassica oleracea	auxin-responsive
McSCPL25	TC-rich repeats	ATTCTCTAAC	1264	9	+	Nicotiana tabacum	defense and stress responsiveness
McSCPL25	GCN4_motif	TGAGTCA	138	7	-	Oryza sativa	endosperm expression
McSCPL25	GARE-motif	TCTGTTG	359	7	+	Brassica oleracea	gibberellin-responsive
McSCPL25	P-box	CCTTTTG	726	7	-	Oryza sativa	gibberellin-responsive
McSCPL25	GATA-motif	AAGATAAGATT	155	10	+	Arabidopsis thaliana	light responsive
McSCPL25	GT1-motif	GGTTAAT	608	7	-	Avena sativa	light responsive
McSCPL25	GT1-motif	GGTTAA	609	6	-	Arabidopsis thaliana	light responsive
McSCPL25	GT1-motif	GGTTAAT	646	7	-	Avena sativa	light responsive
McSCPL25	GT1-motif	GGTTAA	647	6	-	Arabidopsis thaliana	light responsive
McSCPL25	ATCT-motif	AATCTAATCC	265	9	-	Pisum sativum	light responsiveness
McSCPL25	Box 4	ATTAAT	938	6	-	Petroselinum crispum	light responsiveness
McSCPL25	G-box	CACGTG	1316	6	-	Pisum sativum	light responsiveness
McSCPL25	G-box	GCCACGTGGA	538	9	-	Arabidopsis thaliana	light responsiveness
McSCPL25	G-box	CACGTG	1316	6	-	Arabidopsis thaliana	light responsiveness
McSCPL25	TCA	CCATCTTTTT	1093	9	+	Nicotiana tabacum	salicylic acid responsiveness
McSCPL25	WUN-motif	AAATTTCCT	193	9	-	Brassica oleracea	wound-responsive
McSCPL25	ERE	ATTTTAAA	793	8	+	Nicotiana glutinos
McSCPL25	ERE	ATTTTAAA	795	8	-	Nicotiana glutinos
McSCPL25	ERE	ATTTTAAA	888	8	+	Nicotiana glutinos
McSCPL25	MYB	CAACCA	34	6	-	Arabidopsis thaliana
McSCPL25	MYB	CAACAG	360	6	-	Arabidopsis thaliana
McSCPL25	MYB	CAACCA	415	6	+	Arabidopsis thaliana
McSCPL25	MYB	TAACCA	648	6	+	Arabidopsis thaliana
McSCPL25	MYB	CAACAG	360	6	-	Nicotiana tabacum
McSCPL25	MYB	TAACCA	648	6	+	Arabidopsis thaliana
McSCPL25	MYC	CATGTG	540	6	+	Arabidopsis thaliana
McSCPL25	W box	TTGACC	241	6	-	Arabidopsis thaliana
McSCPL25	W box	TTGACC	723	6	-	Arabidopsis thaliana
McSCPL27	ARE	AAACCA	747	6	-	Zea mays	anaerobic induction
McSCPL27	ARE	AAACCA	776	6	+	Zea mays	anaerobic induction
McSCPL27	ARE	AAACCA	1207	6	+	Zea mays	anaerobic induction
McSCPL27	MBS	CAACTG	675	6	-	Arabidopsis thaliana	drought-inducibility
McSCPL27	MBS	CAACTG	817	6	-	Arabidopsis thaliana	drought-inducibility
McSCPL27	AE-box	AGAAACTT	48	8	+	Arabidopsis thaliana	light response
McSCPL27	chs-CMA1a	TTACTTAA	377	8	+	Daucus carota	light responsive
McSCPL27	TCCC-motif	TCTCCCT	1359	7	+	Spinacia oleracea	light responsive
McSCPL27	Box 4	ATTAAT	62	6	+	Petroselinum crispum	light responsiveness
McSCPL27	Box 4	ATTAAT	642	6	+	Petroselinum crispum	light responsiveness
McSCPL27	Box 4	ATTAAT	862	6	-	Petroselinum crispum	light responsiveness
McSCPL27	Box 4	ATTAAT	1072	6	-	Petroselinum crispum	light responsiveness
McSCPL27	Box 4	ATTAAT	1080	6	-	Petroselinum crispum	light responsiveness
McSCPL27	Box 4	ATTAAT	1084	6	-	Petroselinum crispum	light responsiveness
McSCPL27	CGTCA-motif	CGTCA	108	5	+	Hordeum vulgare	MeJA-responsiveness
McSCPL27	TGACG-motif	TGACG	108	5	-	Hordeum vulgare	MeJA-responsiveness
McSCPL27	TCA	CCATCTTTTT	1284	9	+	Nicotiana tabacum	salicylic acid responsiveness
McSCPL27	as-1	TGACG	108	5	-	Arabidopsis thaliana
McSCPL27	ERE	ATTTTAAA	30	8	+	Nicotiana glutinos
McSCPL27	ERE	ATTTTAAA	503	8	-	Nicotiana glutinos
McSCPL27	ERE	ATTTTAAA	646	8	+	Nicotiana glutinos
McSCPL27	ERE	ATTTTAAA	648	8	-	Nicotiana glutinos
McSCPL27	ERE	ATTTTAAA	884	8	-	Nicotiana glutinos
McSCPL27	ERE	ATTTTAAA	943	8	+	Nicotiana glutinos
McSCPL27	ERE	ATTTTAAA	950	8	+	Nicotiana glutinos
McSCPL27	ERE	ATTTTAAA	952	8	-	Nicotiana glutinos
McSCPL27	ERE	ATTTCATA	991	8	+	Nicotiana glutinos
McSCPL27	MYB	CAACTG	675	6	-	Arabidopsis thaliana
McSCPL27	MYB	CAACTG	817	6	-	Arabidopsis thaliana
McSCPL27	MYC	CAATTG	570	6	+	Arabidopsis thaliana
McSCPL27	WRE3	CCACCT	681	6	-	Pisum sativum
McSCPL28	ARE	AAACCA	187	6	+	Zea mays	anaerobic induction
McSCPL28	ARE	AAACCA	625	6	+	Zea mays	anaerobic induction
McSCPL28	ARE	AAACCA	861	6	+	Zea mays	anaerobic induction
McSCPL28	TGA-element	AACGAC	200	6	-	Brassica oleracea	auxin-responsive
McSCPL28	MBS	aaaAaaC(G/C)GTTA	396	10.5	+	Petunia hybrida	drought-inducibility
McSCPL28	GT1-motif	GGTTAA	1055	6	+	Arabidopsis thaliana	light responsive
McSCPL28	GT1-motif	GGTTAA	1071	6	+	Arabidopsis thaliana	light responsive
McSCPL28	GT1-motif	GGTTAAT	1137	7	-	Avena sativa	light responsive
McSCPL28	GT1-motif	GGTTAA	1138	6	-	Arabidopsis thaliana	light responsive
McSCPL28	TCCC-motif	TCTCCCT	1359	7	+	Spinacia oleracea	light responsive
McSCPL28	Box 4	ATTAAT	342	6	+	Petroselinum crispum	light responsiveness
McSCPL28	Box 4	ATTAAT	573	6	+	Petroselinum crispum	light responsiveness
McSCPL28	CGTCA-motif	CGTCA	527	5	-	Hordeum vulgare	MeJA-responsiveness
McSCPL28	TGACG-motif	TGACG	527	5	+	Hordeum vulgare	MeJA-responsiveness
McSCPL28	TCA	CCATCTTTTT	1377	9	+	Nicotiana tabacum	salicylic acid responsiveness
McSCPL28	TCA	CCATCTTTTT	1431	10	+	Nicotiana tabacum	salicylic acid responsiveness
McSCPL28	as-1	TGACG	527	5	+	Arabidopsis thaliana
McSCPL28	ERE	ATTTTAAA	168	8	+	Nicotiana glutinos
McSCPL28	ERE	ATTTTAAA	1115	8	-	Nicotiana glutinos
McSCPL28	MYB	TAACTG	947	6	-	Arabidopsis thaliana
McSCPL28	MYB	CAACAG	195	6	+	Arabidopsis thaliana
McSCPL28	MYB	CAACCA	978	6	-	Arabidopsis thaliana
McSCPL28	MYB	TAACCA	1054	6	-	Arabidopsis thaliana
McSCPL28	MYB	TAACCA	1070	6	-	Arabidopsis thaliana
McSCPL28	MYB	CCGTTG	1261	6	+	Arabidopsis thaliana
McSCPL28	MYB	CAACAG	195	6	+	Nicotiana tabacum
McSCPL28	MYB	TAACCA	1054	6	-	Arabidopsis thaliana
McSCPL28	MYB	TAACCA	1070	6	-	Arabidopsis thaliana
McSCPL28	MYC	CAATTG	905	6	-	Arabidopsis thaliana
McSCPL28	MYC	CATTTG	1040	6	+	Arabidopsis thaliana
McSCPL28	MYC	TCTCTTA	844	7	+	Arabidopsis thaliana
McSCPL28	MYC	TCTCTTA	1340	7	+	Arabidopsis thaliana
McSCPL28	WRE3	CCACCT	586	6	+	Pisum sativum
McSCPL29	ARE	AAACCA	197	6	-	Zea mays	anaerobic induction
McSCPL29	ABRE	TACGGTC	713	7	-	Arabidopsis thaliana	abscisic acid responsiveness
McSCPL29	ABRE	ACGTG	724	5	-	Arabidopsis thaliana	abscisic acid responsiveness
McSCPL29	ABRE	ACGTG	963	5	+	Arabidopsis thaliana	abscisic acid responsiveness
McSCPL29	ABRE	CACGTG	1134	6	-	Arabidopsis thaliana	abscisic acid responsiveness
McSCPL29	ABRE	ACGTG	1135	5	+	Arabidopsis thaliana	abscisic acid responsiveness
McSCPL29	ABRE	CACGTG	1143	6	-	Arabidopsis thaliana	abscisic acid responsiveness
McSCPL29	ABRE	ACGTG	1144	5	+	Arabidopsis thaliana	abscisic acid responsiveness
McSCPL29	TATC-box	TATCCCA	763	7	+	Oryza sativa	gibberellin-responsiveness
McSCPL29	GA-motif	ATAGATAA	1490	8	-	Arabidopsis thaliana	light responsive
McSCPL29	TCT-motif	TCTTAC	709	6	-	Arabidopsis thaliana	light responsive
McSCPL29	Box 4	ATTAAT	389	6	+	Petroselinum crispum	light responsiveness
McSCPL29	G-box	CACGTT	962	6	-	Pisum sativum	light responsiveness
McSCPL29	G-box	CACGTG	1134	6	-	Pisum sativum	light responsiveness
McSCPL29	G-box	CACGTG	1143	6	-	Pisum sativum	light responsiveness
McSCPL29	G-box	CCACGTAA	723	8	+	Brassica napus	light responsiveness
McSCPL29	G-box	TACGTG	724	6	-	Arabidopsis thaliana	light responsiveness
McSCPL29	G-box	CACGTG	1134	6	-	Arabidopsis thaliana	light responsiveness
McSCPL29	G-box	CACGTG	1143	6	-	Arabidopsis thaliana	light responsiveness
McSCPL29	TCA	CCATCTTTTT	87	10	+	Nicotiana tabacum	salicylic acid responsiveness
McSCPL29	TCA	CCATCTTTTT	730	9	-	Nicotiana tabacum	salicylic acid responsiveness
McSCPL29	TCA	CCATCTTTTT	1483	9	+	Nicotiana tabacum	salicylic acid responsiveness
McSCPL29	WUN-motif	AAATTACTA	1257	9	+	Nicotiana glutinosa	wound-responsive
McSCPL29	O2-site	GATGACATGG	190	9	+	Zea mays	zein metabolism regulation
McSCPL29	ABRE	TACGTG	724	6	-	Zea mays
McSCPL29	ABRE	CACGTA	724	6	+	Zea mays
McSCPL29	ERE	ATTTTAAA	838	8	-	Nicotiana glutinos
McSCPL29	MYB	CAACCA	11	6	+	Arabidopsis thaliana
McSCPL29	MYB	TAACCA	1345	6	+	Arabidopsis thaliana
McSCPL29	MYB	CAACCA	1468	6	+	Arabidopsis thaliana
McSCPL29	MYB	TAACCA	1345	6	+	Arabidopsis thaliana
McSCPL29	MYC	TCTCTTA	918	7	+	Arabidopsis thaliana
McSCPL29	MYC	CATTTG	281	6	+	Arabidopsis thaliana
McSCPL29	MYC	CATTTG	631	6	+	Arabidopsis thaliana
McSCPL29	MYC	CATGTG	1118	6	+	Arabidopsis thaliana
McSCPL29	STRE	AGGGG	113	5	-	Arabidopsis thaliana
McSCPL29	STRE	AGGGG	1040	5	-	Arabidopsis thaliana
McSCPL30	ARE	AAACCA	212	6	-	Zea mays	anaerobic induction
McSCPL30	ABRE	TACGGTC	728	7	-	Arabidopsis thaliana	abscisic acid responsiveness
McSCPL30	ABRE	ACGTG	739	5	-	Arabidopsis thaliana	abscisic acid responsiveness
McSCPL30	ABRE	ACGTG	978	5	+	Arabidopsis thaliana	abscisic acid responsiveness
McSCPL30	ABRE	CACGTG	1149	6	-	Arabidopsis thaliana	abscisic acid responsiveness
McSCPL30	ABRE	ACGTG	1150	5	+	Arabidopsis thaliana	abscisic acid responsiveness
McSCPL30	ABRE	CACGTG	1158	6	-	Arabidopsis thaliana	abscisic acid responsiveness
McSCPL30	ABRE	ACGTG	1159	5	+	Arabidopsis thaliana	abscisic acid responsiveness
McSCPL30	TATC-box	TATCCCA	778	7	+	Oryza sativa	gibberellin-responsiveness
McSCPL30	TCT-motif	TCTTAC	724	6	-	Arabidopsis thaliana	light responsive
McSCPL30	Box 4	ATTAAT	404	6	+	Petroselinum crispum	light responsiveness
McSCPL30	G-box	CCACGTAA	738	8	+	Brassica napus	light responsiveness
McSCPL30	G-box	TACGTG	739	6	-	Arabidopsis thaliana	light responsiveness
McSCPL30	G-box	CACGTG	1149	6	-	Arabidopsis thaliana	light responsiveness
McSCPL30	G-box	CACGTG	1158	6	-	Arabidopsis thaliana	light responsiveness
McSCPL30	G-box	CACGTT	977	6	-	Pisum sativum	light responsiveness
McSCPL30	G-box	CACGTG	1149	6	-	Pisum sativum	light responsiveness
McSCPL30	G-box	CACGTG	1158	6	-	Pisum sativum	light responsiveness
McSCPL30	TCA	CCATCTTTTT	102	10	+	Nicotiana tabacum	salicylic acid responsiveness
McSCPL30	TCA	CCATCTTTTT	745	9	-	Nicotiana tabacum	salicylic acid responsiveness
McSCPL30	WUN-motif	AAATTACTA	1272	9	+	Nicotiana glutinosa	wound-responsive
McSCPL30	O2-site	GATGACATGG	205	9	+	Zea mays	zein metabolism regulation
McSCPL30	ABRE	TACGTG	739	6	-	Zea mays
McSCPL30	ABRE	CACGTA	739	6	+	Zea mays
McSCPL30	ERE	ATTTTAAA	853	8	-	Nicotiana glutinos
McSCPL30	MYB	CAACCA	26	6	+	Arabidopsis thaliana
McSCPL30	MYB	TAACCA	1360	6	+	Arabidopsis thaliana
McSCPL30	MYB	CAACCA	1483	6	+	Arabidopsis thaliana
McSCPL30	MYB	TAACCA	1360	6	+	Arabidopsis thaliana
McSCPL30	MYC	CATTTG	296	6	+	Arabidopsis thaliana
McSCPL30	MYC	CATTTG	646	6	+	Arabidopsis thaliana
McSCPL30	MYC	CATGTG	1133	6	+	Arabidopsis thaliana
McSCPL30	MYC	TCTCTTA	933	7	+	Arabidopsis thaliana
McSCPL30	STRE	AGGGG	128	5	-	Arabidopsis thaliana
McSCPL30	STRE	AGGGG	1055	5	-	Arabidopsis thaliana
McSCPL31	ARE	AAACCA	1254	6	-	Zea mays	anaerobic induction
McSCPL31	ABRE	GCCGCGTGGC	4	9	+	Oryza sativa	abscisic acid responsiveness
McSCPL31	ABRE	CACGTG	496	6	+	Arabidopsis thaliana	abscisic acid responsiveness
McSCPL31	ABRE	ACGTG	497	5	+	Arabidopsis thaliana	abscisic acid responsiveness
McSCPL31	TGA-element	AACGAC	622	6	-	Brassica oleracea	auxin-responsive
McSCPL31	TGA-element	AACGAC	1446	6	+	Brassica oleracea	auxin-responsive
McSCPL31	TGA-element	AACGAC	1452	6	-	Brassica oleracea	auxin-responsive
McSCPL31	MBS	CAACTG	1468	6	+	Arabidopsis thaliana	drought-inducibility
McSCPL31	TATC-box	TATCCCA	1168	7	-	Oryza sativa	gibberellin-responsiveness
McSCPL31	AE-box	AGAAACTT	72	8	+	Arabidopsis thaliana	light response
McSCPL31	GATA-motif	GATAGGA	215	7	+	Arabidopsis thaliana	light responsive
McSCPL31	GATA-motif	GATAGGA	728	7	+	Arabidopsis thaliana	light responsive
McSCPL31	TCCC-motif	TCTCCCT	221	7	-	Spinacia oleracea	light responsive
McSCPL31	TCCC-motif	TCTCCCT	1377	7	-	Spinacia oleracea	light responsive
McSCPL31	Box 4	ATTAAT	14	6	+	Petroselinum crispum	light responsiveness
McSCPL31	Box 4	ATTAAT	1092	6	-	Petroselinum crispum	light responsiveness
McSCPL31	Box 4	ATTAAT	1142	6	-	Petroselinum crispum	light responsiveness
McSCPL31	G-box	CACGTG	496	6	+	Pisum sativum	light responsiveness
McSCPL31	G-box	GCCACGTGGA	494	9	+	Arabidopsis thaliana	light responsiveness
McSCPL31	G-box	CACGTG	496	6	+	Arabidopsis thaliana	light responsiveness
McSCPL31	G-box	CACGAC	1247	6	-	Zea mays	light responsiveness
McSCPL31	CGTCA-motif	CGTCA	1485	5	+	Hordeum vulgare	MeJA-responsiveness
McSCPL31	TGACG-motif	TGACG	1485	5	-	Hordeum vulgare	MeJA-responsiveness
McSCPL31	TCA	CCATCTTTTT	433	9	-	Nicotiana tabacum	salicylic acid responsiveness
McSCPL31	ABRE	CCACGTGG	495	8	+	Zea mays
McSCPL31	as-1	TGACG	1485	5	-	Arabidopsis thaliana
McSCPL31	MYB	CAACTG	1468	6	+	Arabidopsis thaliana
McSCPL31	MYB	CAACCA	240	6	-	Arabidopsis thaliana
McSCPL31	MYB	CAACCA	931	6	-	Arabidopsis thaliana
McSCPL31	MYB	CAACCA	1203	6	-	Arabidopsis thaliana
McSCPL31	MYC	CATGTG	537	6	+	Arabidopsis thaliana
McSCPL31	MYC	CATTTG	746	6	+	Arabidopsis thaliana
McSCPL31	STRE	AGGGG	1474	5	+	Arabidopsis thaliana
McSCPL31	WRE3	CCACCT	368	6	-	Pisum sativum
McSCPL31	WRE3	CCACCT	1188	6	+	Pisum sativum
McSCPL32	GCN4_motif	TGAGTCA	536	7	+	Oryza sativa	endosperm expression
McSCPL32	chs-CMA1a	TTACTTAA	945	8	-	Daucus carota	light responsive
McSCPL32	GA-motif	ATAGATAA	1380	8	+	Arabidopsis thaliana	light responsive
McSCPL32	GATA-motif	GATAGGA	1438	7	-	Arabidopsis thaliana	light responsive
McSCPL32	GT1-motif	GGTTAA	93	6	-	Arabidopsis thaliana	light responsive
McSCPL32	GT1-motif	GGTTAA	601	6	+	Arabidopsis thaliana	light responsive
McSCPL32	TCCC-motif	TCTCCCT	1470	7	-	Spinacia oleracea	light responsive
McSCPL32	TCT-motif	TCTTAC	396	6	-	Arabidopsis thaliana	light responsive
McSCPL32	Box 4	ATTAAT	572	6	+	Petroselinum crispum	light responsiveness
McSCPL32	MRE	AACCTAA	557	7	-	Petroselinum crispum	light responsiveness
McSCPL32	MRE	AACCTAA	1141	7	-	Petroselinum crispum	light responsiveness
McSCPL32	TCA	CCATCTTTTT	185	9	+	Nicotiana tabacum	salicylic acid responsiveness
McSCPL32	TCA	TCAGAAGAGG	216	9	+	Brassica oleracea	salicylic acid responsiveness
McSCPL32	WUN-motif	CAATTACAT	463	9	-	Nicotiana glutinosa	wound-responsive
McSCPL32	ERE	ATTTTAAA	68	8	+	Nicotiana glutinos
McSCPL32	ERE	ATTTTAAA	589	8	+	Nicotiana glutinos
McSCPL32	ERE	ATTTTAAA	692	8	+	Nicotiana glutinos
McSCPL32	MYB	TAACCA	600	6	-	Arabidopsis thaliana
McSCPL32	MYB	TAACCA	600	6	-	Arabidopsis thaliana
McSCPL32	MYC	CATTTG	909	6	+	Arabidopsis thaliana
McSCPL32	MYC	CAATTG	916	6	-	Arabidopsis thaliana
