# Supplementary material for: Genome-Wide Analysis of the Serine Carboxypeptidase-like (SCPL) Protein Family of Bitter Gourd and Functional Validation of McSCPL22 in Fusarium oxysporum f. sp. Momordicae (FOM) Resistance
Source: Int J Mol Sci. 2024 Nov 3;25(21):11816. doi: 10.3390/ijms252111816 (PMC11546080; doi:10.3390/ijms252111816)
Supplement: Supplementary file 1 [file ijms-25-11816-s001.zip › Table S1(1).xlsx]

## Sheet: Sheet2
Protein_ID	cds_ID	核酸	NCBI_ID	Ref_ID	Renamed	CDD	SMART	length	MW(Da)	pI	CDS	F	R
XP_022143560.1	NW_019104514.1	rna-XM_022287868.1	LOC111013428	111013428	McSPLC1	+	+	569	63021.2	4.87
XP_022135105.1	NW_019104494.1	rna-XM_022279413.1	LOC111007166	111007166	McSPLC2	+	+	433	48972.9	8.8
XP_022139313.1	NW_019104500.1	rna-XM_022283621.1	LOC111010259	111010259	McSPLC3	+	+	456	51938.3	7.22
XP_022139797.1	NW_019104502.1	rna-XM_022284105.1	LOC111010625	111010625	McSPLC4	+	+	482	54264.1	5.53	atgaagt ttgcaataaa ggccacattt tttgtgctct gtgctctgct tgtggagcct gcagccttgg cattcggaag aagacaatgg cgtttacaca gcgatcagaa acaaccattc tccgccgccs gcgaagaaga acacctcgtc actaacttgc ccggccagcc cctcgtcgga ttccgccatt tcgccggcta tgtcaccgtc aatgactccc acggaagagc attgttttac tggttttatg aggctcaatc tcaccctcac caaaaaccct tggttctctg gcttaatgga ggtcctgggt gctcctctgt gggctatgga gcaacacaag agattggtcc tttcatagtg gacaat…	aaaggccacattttttgtgctc	gcaagttagtgacgaggtgtt
XP_022145073.1	NW_019104489.1	rna-XM_022289381.1	LOC111014585	111014585	McSPLC5	+	+	480	54343.4	8.31
XP_022153098.1	NW_019104584.1	rna-XM_022297406.1	LOC111020681	111020681	McSPLC6	+	+	472	52963.4	7.09
XP_022155083.1	NW_019104614.1	rna-XM_022299391.1	LOC111022214	111022214	McSPLC7	+	+	470	52931.4	8.41
XP_022145319.1	NW_019104489.1	rna-XM_022289627.1	LOC111014800	111014800	McSPLC8	+	+	512	57242.1	7.25
XP_022149960.1	NW_019104550.1	rna-XM_022294268.1	LOC111018253	111018253	McSPLC9	+	+	505	56220.9	6.32
XP_022141701.1	NW_019104505.1	rna-XM_022286009.1	LOC111011999	111011999	McSPLC10	+	+	480	53752.8	6.24	atgaggccgc ttgctgggat ggagccgggg agaggcccag gggctgtgtg ggggtggctt ctcattctca tcgtcggctt atgggcagtc gccgaggggt tcccggagaa ggatctggtt gggaggcttc ccggccagcc gaaggtcagt ttcagacagt ttgcaggtta tgtcgatgtc gacgttgatg ccgggagaag cttgttttac tactttgctg aagctcagca agatccacat ctcatgcccc tcactctctg gctcaatgga ggtccaggtt gctcctccgt tggcgggggt gcctttacag agttgggtcc attttatcct gaaggtgatg gtcgaggcct tcgaagaaac tcc…	cgaaggtcagtttcagacagt	agatgtggatcttgctgagc
XP_022133460.1	NW_019104493.1	rna-XM_022277768.1	LOC111006031	111006031	McSPLC11	+	+	509	57031.1	5.2
XP_022152864.1	NW_019104581.1	rna-XM_022297172.1	LOC111020491	111020491	McSPLC12	+	+	506	56443.7	5.44
XP_022154448.1	NW_019104602.1	rna-XM_022298756.1	LOC111021720	111021720	McSPLC13	+	+	477	53267.2	6.94
XP_022152565.1	NW_019104579.1	rna-XM_022296873.1	LOC111020263	111020263	McSPLC14	+	+	479	54015.8	6.79
XP_022158142.1	NW_019104756.1	rna-XM_022302450.1	LOC111024700	111024700	McSPLC15	+	+	471	53692.9	5.09	atggc tcgacccacc tgggtttttc tccaggcctt cgccattttc ggctttctcc atctgggaat cagcgtttca acttattcgg ataacccact tctccagcag gaattggata gggtcattga gcttccgggc cagaaattcg atgtgaactt cgcgcactat tctggttata tcactgtcaa tgaggattct gggagagcgc tgttctactg gttttttgag gctacggagg actctgcctc taaacctctt gttctatggc ttaatggagg acctggatgc tcatcaattg cttacggtga ggcagaagaa attggcccat ttcacattaa tgctgatggg aaattccttt acttgaac…	ggccagaaattcgatgtgaac	tccgtagcctcaaaaaaccag
XP_022157991.1	NW_019104744.1	rna-XM_022302299.1	LOC111024586	111024586	McSPLC16	+	+	498	55155.1	6.67
XP_022134985.1	NW_019104494.1	rna-XM_022279293.1	LOC111007100	111007100	McSPLC17	+	+	467	52517.2	7.05	atgtt ttcttcaaca tggaaggccg cgacaatggc tgctcttatt cttcatcttt gcatttgcaa ggaggttggc tcctcttttg cacattctga caagatcact agccttcctg gacagccgcg tgtggggttt caccagtttt caggttacat tcatgtagat gaccaaaagc agagagcact gttttactac ttggttgaag cagaaactga ccctgattcc aagcctttgg ttctctggct taatggaggc cctggttgtt cttcccttgg agttggggcg ttctcagaaa atggaccttt taggccgaac ggggaggttt tggtgaaaaa tgaatacagt tggaaccgag aagcaaac…	ttgcatttgcaaggaggttg	gctctctgcttttggtcatct
XP_022156752.1	NW_019104665.1	rna-XM_022301060.1	LOC111023593	111023593	McSPLC18	+	+	465	51808.3	6.7
XP_022153959.1	NW_019104594.1	rna-XM_022298267.1	LOC111021347	111021347	McSPLC19	+	+	480	53215.9	6.79
XP_022159443.1	NW_019104488.1	rna-XM_022303751.1	LOC111025862	111025862	McSPLC20		+	470	53137.9	6.1
XP_022159456.1	NW_019104488.1	rna-XM_022303764.1	LOC111025866	111025866	McSPLC21		+	463	51972.6	6.98
XP_022152015.1	NW_019104571.1	rna-XM_022296323.1	LOC111019830	111019830	McSPLC22	+	+	498	55001.1	8.58	atgc ggcggtgctc cgagccctgg atgttggtcg cggtggtggt cgtaaccttt gctgccgtgc tcggtccgat gctgttagtc acggcgcatc atcaatcgac cgtgtccgag agaatcacgt ccttgccgag gcagccgatg gtggcgagtt tcgggcagtt cggcgggtat gtaacggtgg atgagaagga ggggagagct ttgttttatt actttgttga agcagagtct caagctgctt ccaagcccct tgttctttgg ttgaatggag atactttggc tggatgttca tctgttggag gtggagcttt catagaacat gggcccttta aagttgatgg tgaaactttg gtcaaaaat…	tggtggtcgtaacctttgct	catccaccgttacatacccg
XP_022145819.1	NW_019104525.1	rna-XM_022290127.1	LOC111015180	111015180	McSPLC23	+	+	395	44625.3	6.85
XP_022159369.1	NW_019104488.1	rna-XM_022303677.1	LOC111025759	111025759	McSPLC24		+	498	56128.5	6.97
XP_022150065.1	NW_019104551.1	rna-XM_022294373.1	LOC111018332	111018332	McSPLC25		+	456	50580.4	6.42	cccatttggg tttttttttc ttcttttcga acttggtttt ggctgtgttc tttgcaggtc ctgggtgttc gtctctggga gttggggcat tctctgaaaa tgggccgttc cggccacgtg gggaggttct gatccggaat gagcacagtt ggaatacaga agcgaatatg ttgtatttgg agacgccagt gggtgttggg ttttcgtatt cgactgatac ctcttcctat gaggctgtgg atgacagaat cacagcaagg gacaatctgg agttcttgga gaaatggttt gccagattcc cacattacaa aaacagagcc ttgttcatta ctggagaaag ctatgctggt cattatgttc ccc…	gttgtatttggagacgccagt	ctccagattgtcccttgctg
XP_022143559.1	NW_019104514.1	rna-XM_022287867.1	LOC111013427	111013427	McSPLC26	+	+	366	40877.8	4.85
XP_022152878.1	NW_019104582.1	rna-XM_022297186.1	LOC111020504	111020504	McSPLC27		+	467	52041.8	6.79
XP_022140631.1	NW_019104503.1	rna-XM_022284939.1	LOC111011240	111011240	McSPLC28		+	462	51115.8	5.79
XP_022140748.1	NW_019104503.1	rna-XM_022285056.1	LOC111011335	111011335	McSPLC29		+	433	48114.7	6.27
XP_022140749.1	NW_019104503.1	rna-XM_022285057.1	LOC111011336	111011336	McSPLC30		+	433	47813.4	7.86
XP_022151287.1	NW_019104562.1	rna-XM_022295595.1	LOC111019252	111019252	McSPLC31		+	1457	161625	7.24
XP_022136841.1	NW_019104488.1	rna-XM_022281149.1	LOC111008438	111008438	McSPLC32		+	268	31091.9	8.34

## Sheet: ID
Protein_ID	cds_ID	NCBI_ID	Ref_ID	Renamed	CDD	SMART
XP_022143560.1	NW_019104514.1	LOC111013428	111013428		+	+
XP_022135105.1	NW_019104494.1	LOC111007166	111007166		+	+
XP_022158143.1	NW_019104756.1	LOC111024700	111024700		+	+
XP_022139313.1	NW_019104500.1	LOC111010259	111010259		+	+		[location=join(2486126..2486489,2486570..2486665,2486769..2486861,2486952..2487037,2487139..2487399,2487768..2487895,2487975..2488070,2488968..2489073,2489784..2489924)]	[gbkey=CDS]
XP_022139797.1	NW_019104502.1	LOC111010625	111010625		+	+		[location=join(730692..730989,731235..731342,731645..731740,731888..731980,732099..732181,732446..732736,733077..733207,733320..733415,733524..733629,734652..734798)]	[gbkey=CDS]
XP_022145073.1	NW_019104489.1	LOC111014585	111014585		+	+		[location=join(1901183..1901441,1902942..1903052,1903531..1903626,1903796..1903888,1903985..1904073,1904151..1904459,1904546..1904682,1905666..1905758,1905895..1906000,1906549..1906698)]	[gbkey=CDS]
XP_022153098.1	NW_019104584.1	LOC111020681	111020681		+	+		[location=join(298972..299215,301872..301976,302531..302719,302984..303072,303641..303943,304333..304469,305742..305834,306310..306568)]	[gbkey=CDS]
XP_022155083.1	NW_019104614.1	LOC111022214	111022214		+	+		[location=join(342219..342489,346228..346431,349296..349471,349676..349960,350064..350194,350292..350387,350668..350773,350886..351029)]	[gbkey=CDS]
XP_022145319.1	NW_019104489.1	LOC111014800	111014800		+	+		[location=join(1927877..1928291,1929467..1929574,1929681..1929955,1930496..1930968,1931836..1931941,1932510..1932671)]	[gbkey=CDS]
XP_022149960.1	NW_019104550.1	LOC111018253	111018253		+	+		X1]	[protein_id=XP_022149960.1]	[location=complement(join(317367..317450,317555..317600,318072..318185,319077..319198,319654..319719,320720..320971,321158..321238,322172..322273,322366..322403,323342..323444,324109..324231,325012..325088,326150..326298,326387..326547))]	[gbkey=CDS]
XP_022141701.1	NW_019104505.1	LOC111011999	111011999		+	+		[location=join(223203..223473,224125..224232,224339..224431,224543..224635,225487..225572,225658..225936,226036..226169,226652..226744,226827..227112)]	[gbkey=CDS]
XP_022133460.1	NW_019104493.1	LOC111006031	111006031		+	+		[gbkey=CDS]
XP_022152864.1	NW_019104581.1	LOC111020491	111020491		+	+		[gbkey=CDS]
XP_022154448.1	NW_019104602.1	LOC111021720	111021720		+	+		[location=join(241467..241728,242239..242346,242434..242526,242953..243045,243923..244008,244082..244360,244457..244590,244780..244872,244973..245090,245165..245332)]	[gbkey=CDS]
XP_022149961.1	NW_019104550.1	LOC111018253	111018253		+	+		X2]	[protein_id=XP_022149961.1]	[location=complement(join(317367..317450,317555..317600,318072..318185,319077..319198,319654..319719,320720..320971,321158..321238,322172..322273,322366..322403,323342..323435,324109..324231,325012..325088,326150..326298,326387..326547))]	[gbkey=CDS]
XP_022152565.1	NW_019104579.1	LOC111020263	111020263		+	+		[location=join(51519..51798,53260..53382,53675..53833,54554..54642,54925..55221,55314..55450,55548..55640,56071..56332)]	[gbkey=CDS]
XP_022158145.1	NW_019104756.1	LOC111024700	111024700		+	+		X3]	[protein_id=XP_022158145.1]	[location=join(56063..56336,56536..56643,57173..57268,57368..57460,57675..57760,57856..58113,58892..59025,59360..59455,61149..61254,61659..61703,61800..61823)]	[gbkey=CDS]
XP_022158142.1	NW_019104756.1	LOC111024700	111024700		+	+		X1]	[protein_id=XP_022158142.1]	[location=join(56063..56336,56536..56643,57173..57268,57368..57460,57675..57760,57856..58113,58892..59025,59360..59455,61149..61254,61659..61823)]	[gbkey=CDS]
XP_022157991.1	NW_019104744.1	LOC111024586	111024586		+	+		X1]	[protein_id=XP_022157991.1]	[location=complement(join(157885..158031,158108..158225,158913..159005,159121..159257,160440..160787,161167..161237,164734..164826,164966..165061,165495..165596,165807..166098))]	[gbkey=CDS]
XP_022134985.1	NW_019104494.1	LOC111007100	111007100		+	+		[location=complement(join(134858..135013,135105..135222,135307..135399,135505..135917,135985..136064,136187..136279,136503..136598,136697..136798,136893..137145))]	[gbkey=CDS]
XP_022156752.1	NW_019104665.1	LOC111023593	111023593		+	+		[location=join(366166..366353,366774..366877,366985..367080,367179..367342,367439..367804,367883..368007,368115..368207,370160..370277,371314..371457)]	[gbkey=CDS]
XP_022153959.1	NW_019104594.1	LOC111021347	111021347		+	+		[location=complement(join(737637..737780,738376..738493,739042..739134,740564..740688,741806..742171,742556..742722,743413..743508,743634..743735,744610..744841))]	[gbkey=CDS]
XP_022159443.1	NW_019104488.1	LOC111025862	111025862			+		[location=join(4805506..4805663,4805754..4805899,4806757..4806833,4806939..4807061,4807187..4807289,4807368..4807399,4807504..4807605,4807719..4807805,4807926..4808078,4808224..4808295,4808380..4808498,4808581..4808694,4808775..4808820,4808900..4808980)]	[gbkey=CDS]
XP_022159416.1	NW_019104488.1	LOC111025759	111025759			+		X2]	[protein_id=XP_022159416.1]	[location=join(4815646..4815785,4815876..4816021,4816130..4816206,4816363..4816485,4816563..4816665,4816741..4816775,4816901..4817002,4817135..4817221,4817349..4817471,4817572..4817643,4817731..4817846,4817927..4818040,4818109..4818154,4818247..4818327)]	[gbkey=CDS]
XP_022157992.1	NW_019104744.1	LOC111024586	111024586		+	+		X2]	[protein_id=XP_022157992.1]	[location=complement(join(157885..158031,158108..158225,158913..159005,159121..159257,160440..160787,161167..161237,164734..164778,164966..165061,165495..165596,165807..166098))]	[gbkey=CDS]
XP_022159456.1	NW_019104488.1	LOC111025866	111025866			+		X1]	[protein_id=XP_022159456.1]	[location=join(4799763..4799923,4800015..4800160,4801680..4801756,4801879..4802001,4802150..4802252,4802329..4802363,4802450..4802551,4802676..4802762,4802877..4803002,4803133..4803204,4803289..4803407,4803488..4803601,4803758..4803803,4803893..4803973)]	[gbkey=CDS]
XP_022159464.1	NW_019104488.1	LOC111025866	111025866			+		X2]	[protein_id=XP_022159464.1]	[location=join(4800007..4800160,4801680..4801756,4801879..4802001,4802150..4802252,4802329..4802363,4802450..4802551,4802676..4802762,4802877..4803002,4803133..4803204,4803289..4803407,4803488..4803601,4803758..4803803,4803893..4803973)]	[gbkey=CDS]
XP_022152015.1	NW_019104571.1	LOC111019830	111019830		+	+		[location=join(551241..551514,552495..552602,553412..553507,553648..553740,554161..554234,555009..555371,555515..555645,555745..555837,556360..556477,557004..557150)]	[gbkey=CDS]
XP_022145819.1	NW_019104525.1	LOC111015180	111015180		+	+		[partial=5']	[exception=annotated	by	transcript	or	proteomic	data]	[protein_id=XP_022145819.1]	[location=join(<820733..820815,820940..821035,821559..821651,821744..821817,821915..822196,822268..822392,822478..822570,822659..822776,822886..823035)]	[gbkey=CDS]
XP_022159369.1	NW_019104488.1	LOC111025759	111025759			+		X1]	[protein_id=XP_022159369.1]	[location=join(4815646..4815785,4815876..4816021,4816130..4816206,4816363..4816485,4816563..4816665,4816741..4816775,4816901..4817002,4817135..4817221,4817349..4817471,4817572..4817643,4817731..4817846,4817927..4818040,4818734..4818992)]	[gbkey=CDS]
XP_022150065.1	NW_019104551.1	LOC111018332	111018332			+		[location=join(939394..940216,940959..941506)]	[gbkey=CDS]
XP_022143559.1	NW_019104514.1	LOC111013427	111013427		+	+		[protein_id=XP_022143559.1]	[location=complement(join(390282..390365,390506..390551,391250..391363,391546..391664,391760..391825,392413..392649,392755..392835,392980..393081,393852..393889,394077..394179,394403..>394513))]	[gbkey=CDS]
XP_022152878.1	NW_019104582.1	LOC111020504	111020504			+		[exception=annotated	by	transcript	or	proteomic	data]	[protein_id=XP_022152878.1]	[location=complement(join(749877..749957,751023..751158,751273..751325,752128..752178,752289..752358,752471..752679,753669..753774,753897..753964,754549..754592,754672..754912,755123..755230,755360..755454,755791..>755830))]	[gbkey=CDS]
XP_022140631.1	NW_019104503.1	LOC111011240	111011240			+		[location=join(2190125..2190260,2190378..2190472,2190559..2190666,2190756..2190996,2191404..2191447,2191585..2191652,2192098..2192203,2192346..2192560,2192711..2192780,2192855..2192905,2192976..2193028,2193109..2193241,2193338..2193406)]	[gbkey=CDS]
XP_022140748.1	NW_019104503.1	LOC111011335	111011335			+		X2]	[protein_id=XP_022140748.1]	[location=join(2181466..2181601,2181706..2181800,2182492..2182599,2182688..2182928,2183593..2183636,2184046..2184113,2184884..2184989,2185209..2185336,2185452..2185521,2185616..2185666,2185825..2185877,2185978..2186110,2186229..2186297)]	[gbkey=CDS]
XP_022140747.1	NW_019104503.1	LOC111011335	111011335			+		X1]	[protein_id=XP_022140747.1]	[location=join(2178082..2178217,2181706..2181800,2182492..2182599,2182688..2182928,2183593..2183636,2184046..2184113,2184884..2184989,2185209..2185336,2185452..2185521,2185616..2185666,2185825..2185877,2185978..2186110,2186229..2186297)]	[gbkey=CDS]
XP_022140749.1	NW_019104503.1	LOC111011336	111011336			+		[location=join(2172384..2172519,2172624..2172718,2173410..2173517,2173603..2173843,2174630..2174673,2175106..2175173,2175564..2175669,2175910..2176037,2176155..2176224,2176319..2176369,2176531..2176583,2176661..2176793,2176912..2176980)]	[gbkey=CDS]
XP_022151287.1	NW_019104562.1	LOC111019252	111019252			+		repeat-containing	protein	At3g09040,	mitochondrial]	[transl_except=(pos:3460..3462,aa:Other),(pos:4126..4128,aa:Other)]	[protein_id=XP_022151287.1]	[location=complement(join(989187..989354,989429..989546,989639..989731,989918..990051,990147..990425,991394..994300,996321..996488,996619..996812,996887..997052,997540..997686))]	[gbkey=CDS]
XP_022136841.1	NW_019104488.1	LOC111008438	111008438			+		[protein_id=XP_022136841.1]	[location=join(4841722..4841905,4842222..4842294,4842738..4842807,4842931..4843002,4843077..4843195,4843282..4843395,4843502..4843547,4843627..4843755)]	[gbkey=CDS]

## Sheet: BlastP_ID
LOC111013428	rna-XM_022287868.1
LOC111007166	rna-XM_022279413.1
LOC111010259	rna-XM_022283621.1
LOC111010625	rna-XM_022284105.1
LOC111014585	rna-XM_022289381.1
LOC111020681	rna-XM_022297406.1
LOC111022214	rna-XM_022299391.1
LOC111014800	rna-XM_022289627.1
LOC111018253	rna-XM_022294268.1
LOC111011999	rna-XM_022286009.1
LOC111006031	rna-XM_022277768.1
LOC111020491	rna-XM_022297172.1
LOC111021720	rna-XM_022298756.1
LOC111020263	rna-XM_022296873.1
LOC111024700	rna-XM_022302450.1
LOC111024586	rna-XM_022302299.1
LOC111007100	rna-XM_022279293.1
LOC111023593	rna-XM_022301060.1
LOC111021347	rna-XM_022298267.1
LOC111025862	rna-XM_022303751.1
LOC111025866	rna-XM_022303764.1
LOC111019830	rna-XM_022296323.1
LOC111015180	rna-XM_022290127.1
LOC111025759	rna-XM_022303677.1
LOC111018332	rna-XM_022294373.1
LOC111013427	rna-XM_022287867.1
LOC111020504	rna-XM_022297186.1
LOC111011240	rna-XM_022284939.1
LOC111011335	rna-XM_022285056.1
LOC111011336	rna-XM_022285057.1
LOC111019252	rna-XM_022295595.1
LOC111008438	rna-XM_022281149.1

## Sheet: Sheet1
Protein_ID	Renamed
XP_022143560.1	McSPLC1
XP_022135105.1	McSPLC2
XP_022139313.1	McSPLC3
XP_022139797.1	McSPLC4
XP_022145073.1	McSPLC5
XP_022153098.1	McSPLC6
XP_022155083.1	McSPLC7
XP_022145319.1	McSPLC8
XP_022149960.1	McSPLC9
XP_022141701.1	McSPLC10
XP_022133460.1	McSPLC11
XP_022152864.1	McSPLC12
XP_022154448.1	McSPLC13
XP_022152565.1	McSPLC14
XP_022158142.1	McSPLC15
XP_022157991.1	McSPLC16
XP_022134985.1	McSPLC17
XP_022156752.1	McSPLC18
XP_022153959.1	McSPLC19
XP_022159443.1	McSPLC20
XP_022159456.1	McSPLC21
XP_022152015.1	McSPLC22
XP_022145819.1	McSPLC23
XP_022159369.1	McSPLC24
XP_022150065.1	McSPLC25
XP_022143559.1	McSPLC26
XP_022152878.1	McSPLC27
XP_022140631.1	McSPLC28
XP_022140748.1	McSPLC29
XP_022140749.1	McSPLC30
XP_022151287.1	McSPLC31
XP_022136841.1	McSPLC32

## Sheet: Sheet3
核酸	Renamed
rna-XM_022287868.1	McSPLC1
rna-XM_022279413.1	McSPLC2
rna-XM_022283621.1	McSPLC3
rna-XM_022284105.1	McSPLC4
rna-XM_022289381.1	McSPLC5
rna-XM_022297406.1	McSPLC6
rna-XM_022299391.1	McSPLC7
rna-XM_022289627.1	McSPLC8
rna-XM_022294268.1	McSPLC9
rna-XM_022286009.1	McSPLC10
rna-XM_022277768.1	McSPLC11
rna-XM_022297172.1	McSPLC12
rna-XM_022298756.1	McSPLC13
rna-XM_022296873.1	McSPLC14
rna-XM_022302450.1	McSPLC15
rna-XM_022302299.1	McSPLC16
rna-XM_022279293.1	McSPLC17
rna-XM_022301060.1	McSPLC18
rna-XM_022298267.1	McSPLC19
rna-XM_022303751.1	McSPLC20
rna-XM_022303764.1	McSPLC21
rna-XM_022296323.1	McSPLC22
rna-XM_022290127.1	McSPLC23
rna-XM_022303677.1	McSPLC24
rna-XM_022294373.1	McSPLC25
rna-XM_022287867.1	McSPLC26
rna-XM_022297186.1	McSPLC27
rna-XM_022284939.1	McSPLC28
rna-XM_022285056.1	McSPLC29
rna-XM_022285057.1	McSPLC30
rna-XM_022295595.1	McSPLC31
rna-XM_022281149.1	McSPLC32
